# Supplementary material for: 1-(2,4-Dinitro­phen­yl)-2-(1,2,3,4-tetra­hydro­naphthalen-1-yl­idene)hydrazine
Source: Acta Crystallogr Sect E Struct Rep Online. 2010 Jul 24;66(Pt 8):o2100. doi: 10.1107/S1600536810028680 (PMC3007257; doi:10.1107/S1600536810028680)
Supplement: Supplementary file 1 [file e-66-o2100-sup1.cif]

##############################################################################
###                                                                        ###
###        Electronic paper (Acta Crystallographica Section E)             ###
###                                                                        ###
##############################################################################
#                                                                            #
# This CIF contains the data in a paper accepted for publication in Acta     #
# Crystallographica Section E. It conforms to the requirements of Notes      #
# for Authors for Section E, and has been peer reviewed under the auspices   #
# of the IUCr Commission on Journals.                                        #
#                                                                            #
# Full details of the Crystallographic Information File format               #
# are given in the paper "The Crystallographic Information File (CIF):       #
# a New Standard Archive File for Crystallography" by S. R. Hall, F. H.      #
# Allen and I. D. Brown [Acta Cryst. (1991), A47, 655-685].                  #
#                                                                            #
# The current version of the core CIF dictionary is obtainable from          #
# ftp://ftp.iucr.org/pub/cif_core.dic. The current version number is 2.4.    #
#                                                                            #
# Software is freely available for graphical display of the structure(s) in  #
# this CIF.  For information consult the CIF home page http://www.iucr.org/  #
# cif/home.html                                                              #
#                                                                            #
# This file may be used for bona fide research purposes within the           #
# scientific community so long as proper attribution is given to the journal # 
# article from which it was obtained.                                        #
#                                                                            #
##############################################################################
                                             
data_global
_audit_creation_method     ?
_journal_date_recd_electronic     2010-07-17
_journal_date_accepted     2010-07-18
_journal_name_full     'Acta Crystallographica, Section E'
_journal_year     2010
_journal_volume     66
_journal_issue      8
_journal_page_first     o2100
_journal_page_last     o2100
_journal_paper_category     QO
_journal_coeditor_code     HB5560
_publ_contact_author
;
Muhammad Nawaz Tahir
University of Sargodha
Department of Physics
Sargodha
Pakistan
;
_publ_contact_author_email     'dmntahir_uos@yahoo.com'
_publ_contact_author_fax     '0092 48 32 22 121'
_publ_contact_author_phone     '0092 48 92 30 914'
_publ_section_title
;
1-(2,4-Dinitrophenyl)-2-(1,2,3,4-tetrahydronaphthalen-1-ylidene)hydrazine
;
loop_
    _publ_author_name
    _publ_author_address
    'Danish, M.'
;
Department of Chemistry
University of Sargodha
Sargodha
Pakistan
;
    'Masood Hamid'
;
Department of Chemistry
University of Sargodha
Sargodha
Pakistan
;
    'Tahir, M. Nawaz'
;
Department of Physics
University of Sargodha
Sargodha
Pakistan
;
    'Nazir Ahmad'
;
Department of Chemistry
University of Sargodha
Sargodha
Pakistan
;
    'Sabiha Ghafoor'
;
Department of Chemistry
University of Sargodha
Sargodha
Pakistan
;
data_I
_audit_creation_method     SHELXL-97
_chemical_name_systematic
;
1-(2,4-Dinitrophenyl)-2-(1,2,3,4-tetrahydronaphthalen-1-ylidene)hydrazine
;
_chemical_name_common     ?
_chemical_formula_moiety     'C16 H14 N4 O4'
_chemical_formula_sum     'C16 H14 N4 O4'
_chemical_formula_iupac     'C16 H14 N4 O4'
_chemical_formula_weight     326.31
_symmetry_cell_setting     monoclinic
_symmetry_space_group_name_H-M     'P 21/c'
_symmetry_space_group_name_Hall     '-P 2ybc'
loop_
    _symmetry_equiv_pos_site_id
    _symmetry_equiv_pos_as_xyz
    1 x,y,z
    2 -x,1/2+y,1/2-z
    3 -x,-y,-z
    4 x,1/2-y,1/2+z
_cell_length_a     14.8627(8)
_cell_length_b     13.8704(7)
_cell_length_c     7.3493(4)
_cell_angle_alpha     90
_cell_angle_beta     99.211(3)
_cell_angle_gamma     90
_cell_volume     1495.53(14)
_cell_formula_units_Z     4
_cell_measurement_reflns_used     2225
_cell_measurement_theta_min     2.09
_cell_measurement_theta_max     25.24
_cell_measurement_temperature     296(2)
_exptl_crystal_description     prism
_exptl_crystal_colour     'dark red'
_exptl_crystal_size_max     0.34
_exptl_crystal_size_mid     0.25
_exptl_crystal_size_min     0.22
_exptl_crystal_density_diffrn     1.449
_exptl_crystal_density_meas     ?
_exptl_crystal_density_method     'not measured'
_exptl_crystal_F_000     680
_exptl_absorpt_coefficient_mu     0.107
_exptl_absorpt_correction_type     multi-scan
_exptl_absorpt_process_details     '(SADABS; Bruker, 2005)'
_exptl_absorpt_correction_T_min     0.966
_exptl_absorpt_correction_T_max     0.975
_exptl_special_details
;
;
_diffrn_ambient_temperature     296(2)
_diffrn_radiation_type     MoK\a
_diffrn_radiation_wavelength     0.71073
_diffrn_radiation_source     'fine-focus sealed tube'
_diffrn_radiation_monochromator     graphite
_diffrn_measurement_device_type     'Bruker Kappa APEXII CCD'
_diffrn_measurement_method     \w
_diffrn_detector_area_resol_mean     7.50
_diffrn_reflns_number     13873
_diffrn_reflns_av_R_equivalents     0.0364
_diffrn_reflns_av_sigmaI/netI     0.0404
_diffrn_reflns_theta_min     2.78
_diffrn_reflns_theta_max     28.31
_diffrn_reflns_theta_full     28.31
_diffrn_measured_fraction_theta_max     0.992
_diffrn_measured_fraction_theta_full     0.992
_diffrn_reflns_limit_h_min     -19
_diffrn_reflns_limit_h_max     18
_diffrn_reflns_limit_k_min     -18
_diffrn_reflns_limit_k_max     18
_diffrn_reflns_limit_l_min     -9
_diffrn_reflns_limit_l_max     9
_diffrn_standards_number     0
_diffrn_standards_interval_count     ?
_diffrn_standards_interval_time     ?
_diffrn_standards_decay_%     ?
_refine_special_details
;
Refinement of <i>F</i>^2^ against ALL reflections. The weighted <i>R</i>-factor
<i>wR</i> and goodness of fit <i>S</i> are based on <i>F</i>^2^, conventional
<i>R</i>-factors <i>R</i> are based on <i>F</i>, with <i>F</i> set to zero for
negative <i>F</i>^2^. The threshold expression of <i>F</i>^2^ >
\s(<i>F</i>^2^) is used only for calculating <i>R</i>-factors(gt) <i>etc</i>.
and is not relevant to the choice of reflections for refinement.
<i>R</i>-factors based on <i>F</i>^2^ are statistically about twice as large
as those based on <i>F</i>, and <i>R</i>- factors based on ALL data will be
even larger.
;
_reflns_number_total     3684
_reflns_number_gt     2275
_reflns_threshold_expression     I>2\s(I)
_refine_ls_structure_factor_coef     Fsqd
_refine_ls_matrix_type     full
_refine_ls_R_factor_all     0.0907
_refine_ls_R_factor_gt     0.0521
_refine_ls_wR_factor_gt     0.1240
_refine_ls_wR_factor_ref     0.1433
_refine_ls_goodness_of_fit_ref     1.032
_refine_ls_restrained_S_all     1.032
_refine_ls_number_reflns     3684
_refine_ls_number_parameters     217
_refine_ls_number_restraints     0
_refine_ls_hydrogen_treatment     constr
_refine_ls_weighting_scheme     calc
_refine_ls_weighting_details
         'calc w=1/[\s^2^(Fo^2^)+(0.0633P)^2^+0.1946P] where P=(Fo^2^+2Fc^2^)/3'
_atom_sites_solution_hydrogens     geom
_atom_sites_solution_primary     direct
_atom_sites_solution_secondary     difmap
_refine_ls_shift/su_max     0.000
_refine_ls_shift/su_mean     0.000
_refine_diff_density_max     0.380
_refine_diff_density_min     -0.188
loop_
    _atom_type_symbol
    _atom_type_description
    _atom_type_scat_dispersion_real
    _atom_type_scat_dispersion_imag
    _atom_type_scat_source
    'C' 'C' 0.0033 0.0016
                         'International Tables Vol C Tables 4.2.6.8 and 6.1.1.4'
    'H' 'H' 0.0000 0.0000
                         'International Tables Vol C Tables 4.2.6.8 and 6.1.1.4'
    'N' 'N' 0.0061 0.0033
                         'International Tables Vol C Tables 4.2.6.8 and 6.1.1.4'
    'O' 'O' 0.0106 0.0060
                         'International Tables Vol C Tables 4.2.6.8 and 6.1.1.4'
_computing_data_collection     'APEX2 (Bruker, 2009)'
_computing_cell_refinement     'SAINT (Bruker, 2009)'
_computing_data_reduction     'SAINT (Bruker, 2009)'
_computing_structure_solution     'SHELXS97 (Sheldrick, 2008)'
_computing_structure_refinement     'SHELXL97 (Sheldrick, 2008)'
_computing_molecular_graphics
                              'ORTEP-3 (Farrugia, 1997) and PLATON (Spek, 2009)'
_computing_publication_material
;
WinGX (Farrugia, 1999) and PLATON (Spek, 2009)
;
loop_
    _atom_site_type_symbol
    _atom_site_label
    _atom_site_fract_x
    _atom_site_fract_y
    _atom_site_fract_z
    _atom_site_U_iso_or_equiv
    _atom_site_thermal_displace_type
    _atom_site_calc_flag
    _atom_site_refinement_flags
    _atom_site_occupancy
    O O1 0.43825(10) 0.23381(9) 0.0566(2) 0.0651(5) Uani . . 1.000
    O O2 0.57029(10) 0.25445(10) -0.0177(2) 0.0762(6) Uani . . 1.000
    O O3 0.81423(10) 0.03761(12) 0.1565(2) 0.0771(6) Uani . . 1.000
    O O4 0.78682(11) -0.10369(11) 0.2563(2) 0.0819(7) Uani . . 1.000
    N N1 0.34097(9) 0.00794(9) 0.26919(19) 0.0434(5) Uani . . 1.000
    N N2 0.39945(9) 0.07682(9) 0.2205(2) 0.0442(5) Uani . . 1.000
    N N3 0.51727(11) 0.20674(10) 0.0563(2) 0.0491(5) Uani . . 1.000
    N N4 0.76344(11) -0.02141(13) 0.2090(2) 0.0567(6) Uani . . 1.000
    C C1 0.19535(12) -0.03794(12) 0.3219(2) 0.0458(6) Uani . . 1.000
    C C2 0.22711(13) -0.12656(13) 0.3948(3) 0.0565(7) Uani . . 1.000
    C C3 0.16793(15) -0.19545(15) 0.4405(3) 0.0679(8) Uani . . 1.000
    C C4 0.07590(15) -0.17652(17) 0.4138(3) 0.0738(9) Uani . . 1.000
    C C5 0.04314(14) -0.08992(18) 0.3402(3) 0.0733(9) Uani . . 1.000
    C C6 0.10145(13) -0.01864(14) 0.2944(3) 0.0572(7) Uani . . 1.000
    C C7 0.06687(14) 0.07705(17) 0.2168(4) 0.0770(9) Uani . . 1.000
    C C8 0.13139(15) 0.15586(16) 0.2858(4) 0.0773(9) Uani . . 1.000
    C C9 0.22538(13) 0.13744(13) 0.2358(3) 0.0583(7) Uani . . 1.000
    C C10 0.25900(12) 0.03616(12) 0.2750(2) 0.0448(6) Uani . . 1.000
    C C11 0.48721(11) 0.05420(10) 0.2161(2) 0.0361(5) Uani . . 1.000
    C C12 0.54739(11) 0.11646(10) 0.1415(2) 0.0380(5) Uani . . 1.000
    C C13 0.63792(11) 0.09211(11) 0.1416(2) 0.0415(5) Uani . . 1.000
    C C14 0.66902(11) 0.00529(12) 0.2126(2) 0.0421(5) Uani . . 1.000
    C C15 0.61171(12) -0.05889(12) 0.2843(2) 0.0441(6) Uani . . 1.000
    C C16 0.52342(12) -0.03497(11) 0.2866(2) 0.0407(5) Uani . . 1.000
    H H2 0.28932 -0.13939 0.41286 0.0677 Uiso . . 1.000
    H H2A 0.37998 0.13420 0.19292 0.0530 Uiso . . 1.000
    H H3 0.18999 -0.25435 0.48905 0.0815 Uiso . . 1.000
    H H4 0.03567 -0.22256 0.44564 0.0885 Uiso . . 1.000
    H H5 -0.01936 -0.07871 0.32068 0.0880 Uiso . . 1.000
    H H7A 0.05919 0.07480 0.08332 0.0924 Uiso . . 1.000
    H H7B 0.00786 0.09011 0.25190 0.0924 Uiso . . 1.000
    H H8A 0.13617 0.16063 0.41865 0.0928 Uiso . . 1.000
    H H8B 0.10803 0.21668 0.23270 0.0928 Uiso . . 1.000
    H H9A 0.22348 0.15075 0.10567 0.0699 Uiso . . 1.000
    H H9B 0.26846 0.18190 0.30438 0.0699 Uiso . . 1.000
    H H13 0.67680 0.13436 0.09391 0.0499 Uiso . . 1.000
    H H15 0.63399 -0.11814 0.33062 0.0529 Uiso . . 1.000
    H H16 0.48587 -0.07817 0.33571 0.0489 Uiso . . 1.000
loop_
    _atom_site_aniso_label
    _atom_site_aniso_U_11
    _atom_site_aniso_U_22
    _atom_site_aniso_U_33
    _atom_site_aniso_U_12
    _atom_site_aniso_U_13
    _atom_site_aniso_U_23
    O1 0.0644(10) 0.0433(7) 0.0887(11) 0.0134(7) 0.0152(8) 0.0104(7)
    O2 0.0709(10) 0.0599(9) 0.0990(12) -0.0085(7) 0.0170(9) 0.0319(8)
    O3 0.0478(9) 0.0901(11) 0.0970(12) -0.0040(8) 0.0226(8) 0.0040(9)
    O4 0.0619(10) 0.0738(10) 0.1095(14) 0.0256(8) 0.0125(9) 0.0107(9)
    N1 0.0395(8) 0.0434(8) 0.0471(8) -0.0049(6) 0.0066(6) -0.0047(6)
    N2 0.0424(8) 0.0372(7) 0.0531(9) 0.0006(6) 0.0079(7) -0.0007(6)
    N3 0.0559(10) 0.0375(7) 0.0533(9) -0.0033(7) 0.0069(7) 0.0010(6)
    N4 0.0457(10) 0.0653(10) 0.0588(10) 0.0039(8) 0.0071(8) -0.0069(8)
    C1 0.0393(10) 0.0505(10) 0.0474(10) -0.0031(8) 0.0060(8) -0.0076(8)
    C2 0.0457(11) 0.0504(10) 0.0745(14) -0.0018(9) 0.0132(10) -0.0057(9)
    C3 0.0658(14) 0.0512(11) 0.0893(17) -0.0065(10) 0.0202(12) -0.0017(11)
    C4 0.0581(14) 0.0675(14) 0.0990(18) -0.0195(11) 0.0224(12) -0.0061(12)
    C5 0.0400(12) 0.0878(16) 0.0923(18) -0.0107(11) 0.0112(11) -0.0032(13)
    C6 0.0407(11) 0.0678(12) 0.0619(13) 0.0001(9) 0.0050(9) -0.0042(10)
    C7 0.0446(12) 0.0881(16) 0.0959(19) 0.0085(12) 0.0039(12) 0.0159(13)
    C8 0.0580(14) 0.0692(14) 0.1048(19) 0.0188(12) 0.0134(12) 0.0113(13)
    C9 0.0490(12) 0.0518(11) 0.0742(14) 0.0067(9) 0.0103(10) 0.0042(9)
    C10 0.0406(10) 0.0487(9) 0.0440(10) 0.0008(8) 0.0039(8) -0.0066(8)
    C11 0.0393(9) 0.0349(8) 0.0335(8) -0.0029(7) 0.0036(7) -0.0074(6)
    C12 0.0443(10) 0.0312(7) 0.0372(9) -0.0027(7) 0.0026(7) -0.0039(6)
    C13 0.0422(10) 0.0414(9) 0.0413(9) -0.0092(7) 0.0075(7) -0.0052(7)
    C14 0.0374(9) 0.0454(9) 0.0426(10) -0.0001(7) 0.0040(7) -0.0074(7)
    C15 0.0485(11) 0.0374(8) 0.0441(10) 0.0009(8) 0.0005(8) -0.0004(7)
    C16 0.0444(10) 0.0365(8) 0.0406(9) -0.0041(7) 0.0047(7) -0.0008(7)
_geom_special_details
;
Bond distances, angles <i>etc</i>. have been calculated using the rounded
fractional coordinates. All su's are estimated from the variances of the
(full) variance-covariance matrix. The cell e.s.d.'s are taken into account in
the estimation of distances, angles and torsion angles
;
loop_
    _geom_bond_atom_site_label_1
    _geom_bond_atom_site_label_2
    _geom_bond_site_symmetry_1
    _geom_bond_site_symmetry_2
    _geom_bond_distance
    _geom_bond_publ_flag
    O1 N3 . . 1.233(2) no
    O2 N3 . . 1.221(2) no
    O3 N4 . . 1.217(2) no
    O4 N4 . . 1.227(2) no
    N1 N2 . . 1.3769(19) no
    N1 C10 . . 1.287(2) no
    N2 C11 . . 1.347(2) no
    N3 C12 . . 1.439(2) no
    N4 C14 . . 1.456(2) no
    N2 H2A . . 0.8600 no
    C1 C2 . . 1.393(2) no
    C1 C6 . . 1.404(3) no
    C1 C10 . . 1.475(2) no
    C2 C3 . . 1.376(3) no
    C3 C4 . . 1.376(3) no
    C4 C5 . . 1.374(3) no
    C5 C6 . . 1.391(3) no
    C6 C7 . . 1.502(3) no
    C7 C8 . . 1.489(3) no
    C8 C9 . . 1.522(3) no
    C9 C10 . . 1.503(2) no
    C11 C16 . . 1.414(2) no
    C11 C12 . . 1.415(2) no
    C12 C13 . . 1.387(2) no
    C13 C14 . . 1.363(2) no
    C14 C15 . . 1.393(2) no
    C15 C16 . . 1.356(3) no
    C2 H2 . . 0.9300 no
    C3 H3 . . 0.9300 no
    C4 H4 . . 0.9300 no
    C5 H5 . . 0.9300 no
    C7 H7A . . 0.9700 no
    C7 H7B . . 0.9700 no
    C8 H8A . . 0.9700 no
    C8 H8B . . 0.9700 no
    C9 H9A . . 0.9700 no
    C9 H9B . . 0.9700 no
    C13 H13 . . 0.9300 no
    C15 H15 . . 0.9300 no
    C16 H16 . . 0.9300 no
loop_
    _geom_angle_atom_site_label_1
    _geom_angle_atom_site_label_2
    _geom_angle_atom_site_label_3
    _geom_angle_site_symmetry_1
    _geom_angle_site_symmetry_2
    _geom_angle_site_symmetry_3
    _geom_angle
    _geom_angle_publ_flag
    N2 N1 C10 . . . 115.97(13) no
    N1 N2 C11 . . . 119.91(12) no
    O1 N3 O2 . . . 121.22(15) no
    O1 N3 C12 . . . 119.61(14) no
    O2 N3 C12 . . . 119.16(15) no
    O3 N4 O4 . . . 123.60(17) no
    O3 N4 C14 . . . 118.89(16) no
    O4 N4 C14 . . . 117.49(16) no
    C11 N2 H2A . . . 120.00 no
    N1 N2 H2A . . . 120.00 no
    C2 C1 C10 . . . 120.96(16) no
    C6 C1 C10 . . . 119.59(15) no
    C2 C1 C6 . . . 119.45(17) no
    C1 C2 C3 . . . 121.07(18) no
    C2 C3 C4 . . . 119.5(2) no
    C3 C4 C5 . . . 120.3(2) no
    C4 C5 C6 . . . 121.4(2) no
    C1 C6 C7 . . . 119.67(17) no
    C5 C6 C7 . . . 122.09(18) no
    C1 C6 C5 . . . 118.24(18) no
    C6 C7 C8 . . . 110.9(2) no
    C7 C8 C9 . . . 111.14(19) no
    C8 C9 C10 . . . 113.60(16) no
    C1 C10 C9 . . . 119.35(16) no
    N1 C10 C9 . . . 124.42(16) no
    N1 C10 C1 . . . 116.23(15) no
    N2 C11 C16 . . . 120.55(14) no
    N2 C11 C12 . . . 122.79(13) no
    C12 C11 C16 . . . 116.66(15) no
    N3 C12 C13 . . . 116.51(14) no
    N3 C12 C11 . . . 121.84(15) no
    C11 C12 C13 . . . 121.62(13) no
    C12 C13 C14 . . . 118.99(14) no
    N4 C14 C15 . . . 119.61(15) no
    N4 C14 C13 . . . 119.11(15) no
    C13 C14 C15 . . . 121.27(16) no
    C14 C15 C16 . . . 120.00(15) no
    C11 C16 C15 . . . 121.45(15) no
    C1 C2 H2 . . . 119.00 no
    C3 C2 H2 . . . 119.00 no
    C2 C3 H3 . . . 120.00 no
    C4 C3 H3 . . . 120.00 no
    C3 C4 H4 . . . 120.00 no
    C5 C4 H4 . . . 120.00 no
    C4 C5 H5 . . . 119.00 no
    C6 C5 H5 . . . 119.00 no
    C6 C7 H7A . . . 109.00 no
    C6 C7 H7B . . . 109.00 no
    C8 C7 H7A . . . 109.00 no
    C8 C7 H7B . . . 109.00 no
    H7A C7 H7B . . . 108.00 no
    C7 C8 H8A . . . 109.00 no
    C7 C8 H8B . . . 109.00 no
    C9 C8 H8A . . . 109.00 no
    C9 C8 H8B . . . 109.00 no
    H8A C8 H8B . . . 108.00 no
    C8 C9 H9A . . . 109.00 no
    C8 C9 H9B . . . 109.00 no
    C10 C9 H9A . . . 109.00 no
    C10 C9 H9B . . . 109.00 no
    H9A C9 H9B . . . 108.00 no
    C12 C13 H13 . . . 120.00 no
    C14 C13 H13 . . . 121.00 no
    C14 C15 H15 . . . 120.00 no
    C16 C15 H15 . . . 120.00 no
    C11 C16 H16 . . . 119.00 no
    C15 C16 H16 . . . 119.00 no
loop_
    _geom_torsion_atom_site_label_1
    _geom_torsion_atom_site_label_2
    _geom_torsion_atom_site_label_3
    _geom_torsion_atom_site_label_4
    _geom_torsion_site_symmetry_1
    _geom_torsion_site_symmetry_2
    _geom_torsion_site_symmetry_3
    _geom_torsion_site_symmetry_4
    _geom_torsion
    _geom_torsion_publ_flag
    C10 N1 N2 C11 . . . . 178.11(14) no
    N2 N1 C10 C9 . . . . -1.1(2) no
    N2 N1 C10 C1 . . . . 178.32(13) no
    N1 N2 C11 C12 . . . . 170.32(14) no
    N1 N2 C11 C16 . . . . -9.3(2) no
    O1 N3 C12 C11 . . . . 4.1(2) no
    O2 N3 C12 C11 . . . . -174.74(15) no
    O2 N3 C12 C13 . . . . 3.3(2) no
    O1 N3 C12 C13 . . . . -177.87(14) no
    O4 N4 C14 C15 . . . . 5.9(2) no
    O4 N4 C14 C13 . . . . -172.68(15) no
    O3 N4 C14 C15 . . . . -175.53(15) no
    O3 N4 C14 C13 . . . . 5.9(2) no
    C10 C1 C6 C7 . . . . 0.3(3) no
    C2 C1 C6 C7 . . . . 179.7(2) no
    C10 C1 C6 C5 . . . . -179.91(17) no
    C2 C1 C10 C9 . . . . -166.92(17) no
    C6 C1 C10 C9 . . . . 12.5(2) no
    C2 C1 C10 N1 . . . . 13.7(2) no
    C2 C1 C6 C5 . . . . -0.5(3) no
    C6 C1 C2 C3 . . . . -0.1(3) no
    C10 C1 C2 C3 . . . . 179.31(18) no
    C6 C1 C10 N1 . . . . -166.93(16) no
    C1 C2 C3 C4 . . . . 0.0(3) no
    C2 C3 C4 C5 . . . . 0.7(3) no
    C3 C4 C5 C6 . . . . -1.3(3) no
    C4 C5 C6 C7 . . . . -179.0(2) no
    C4 C5 C6 C1 . . . . 1.2(3) no
    C1 C6 C7 C8 . . . . -36.0(3) no
    C5 C6 C7 C8 . . . . 144.2(2) no
    C6 C7 C8 C9 . . . . 58.4(3) no
    C7 C8 C9 C10 . . . . -46.4(3) no
    C8 C9 C10 N1 . . . . -169.50(18) no
    C8 C9 C10 C1 . . . . 11.2(2) no
    N2 C11 C16 C15 . . . . -179.66(14) no
    C16 C11 C12 C13 . . . . -1.5(2) no
    C16 C11 C12 N3 . . . . 176.45(13) no
    C12 C11 C16 C15 . . . . 0.7(2) no
    N2 C11 C12 N3 . . . . -3.2(2) no
    N2 C11 C12 C13 . . . . 178.86(14) no
    C11 C12 C13 C14 . . . . 1.1(2) no
    N3 C12 C13 C14 . . . . -176.90(14) no
    C12 C13 C14 N4 . . . . 178.59(14) no
    C12 C13 C14 C15 . . . . 0.1(2) no
    N4 C14 C15 C16 . . . . -179.38(14) no
    C13 C14 C15 C16 . . . . -0.9(2) no
    C14 C15 C16 C11 . . . . 0.5(2) no
loop_
    _geom_hbond_atom_site_label_D
    _geom_hbond_atom_site_label_H
    _geom_hbond_atom_site_label_A
    _geom_hbond_site_symmetry_A
    _geom_hbond_distance_DH
    _geom_hbond_distance_HA
    _geom_hbond_distance_DA
    _geom_hbond_angle_DHA
    _geom_hbond_publ_flag
    N2 H2A O1 . 0.86 1.99 2.5976(19) 127 yes
    C2 H2 O2 2_645 0.93 2.57 3.426(2) 153 yes
    C15 H15 O1 2_645 0.93 2.52 3.235(2) 134 yes
