# Supplementary material for: 1-(2,4-Dinitro­phen­yl)-2-(1,2,3,4-tetra­hydro­naphthalen-1-yl­idene)hydrazine
Source: Acta Crystallogr Sect E Struct Rep Online. 2010 Jul 24;66(Pt 8):o2100. doi: 10.1107/S1600536810028680 (PMC3007257; doi:10.1107/S1600536810028680)
Supplement: Supplementary file 2 [file e-66-o2100-Isup2.hkl]

#
# h,k,l, Fc-squared, Fo-squared, sigma(Fo-squared) and status flag
#
data_I
_shelx_title ' MH1 in P2(1)/c'
_shelx_refln_list_code          4
_shelx_F_calc_maximum      115.32
_exptl_crystal_F_000       680.00
_reflns_d_resolution_high  0.7492
 
loop_
 _symmetry_equiv_pos_as_xyz
 'x, y, z'
 '-x, y+1/2, -z+1/2'
 '-x, -y, -z'
 'x, -y-1/2, z-1/2'
 
_cell_length_a    14.8627
_cell_length_b    13.8704
_cell_length_c     7.3493
_cell_angle_alpha  90.000
_cell_angle_beta   99.211
_cell_angle_gamma  90.000
 
_shelx_F_squared_multiplier     1.000
 
loop_
 _refln_index_h
 _refln_index_k
 _refln_index_l
 _refln_F_squared_calc
 _refln_F_squared_meas
 _refln_F_squared_sigma
 _refln_observed_status
   2   0   0        0.52        0.07      0.57 o
   4   0   0      810.09      687.41     20.31 o
   5   0   0     2624.35     2661.05     53.56 o
   6   0   0      451.31      467.99     12.03 o
   7   0   0     5374.15     5659.58    111.97 o
   8   0   0      213.28      183.56     11.23 o
   9   0   0      375.32      396.06     17.09 o
  10   0   0       39.58       31.48      5.38 o
  11   0   0       68.72       57.88      3.63 o
  12   0   0       28.78       24.12      2.71 o
  13   0   0       18.73       17.85      5.99 o
  14   0   0        8.58        9.07      2.22 o
  15   0   0       13.48       10.90      5.25 o
  16   0   0        0.00       -2.15      4.31 o
  17   0   0        1.03        9.82      5.78 o
   2   1   0       63.43       61.10      1.43 o
   3   1   0      504.05      486.10      7.01 o
   4   1   0        7.88        4.52      0.99 o
   5   1   0        8.43        8.23      1.45 o
   6   1   0        4.41        1.28      0.80 o
   7   1   0     1657.66     1897.07     22.98 o
   8   1   0        1.77        3.64      0.84 o
   9   1   0       17.92       21.21      1.53 o
  10   1   0      301.66      307.52      6.73 o
  11   1   0       41.74       42.82      2.71 o
  12   1   0       79.31       72.51      3.64 o
  13   1   0       28.20       28.89      2.15 o
  14   1   0        4.90        4.07      2.02 o
  15   1   0        0.03       -0.61      1.86 o
  16   1   0       40.01       42.38      8.74 o
  17   1   0        0.94       13.32      6.05 o
  18   1   0        1.48       -1.21      5.52 o
  19   1   0        4.06        2.56      5.92 o
   1   2   0      101.85      126.20      2.05 o
   2   2   0     6438.43     6301.73     78.79 o
   3   2   0     1933.85     1852.42     21.81 o
   4   2   0       62.00       54.68      1.91 o
   5   2   0       41.08       28.07      2.02 o
   6   2   0      853.13      946.77     13.70 o
   7   2   0     5147.98     5526.86     69.79 o
   8   2   0      457.56      510.46      8.92 o
   9   2   0       27.35       20.54      2.48 o
  10   2   0      140.52      150.47      8.42 o
  11   2   0        0.04       -0.55      1.93 o
  12   2   0       22.00       18.30      5.78 o
  13   2   0       78.72       85.97     10.36 o
  14   2   0      329.28      284.76     10.14 o
  15   2   0      154.08      130.45      7.09 o
  16   2   0        8.50       19.51      6.32 o
  17   2   0        1.84       -0.81      4.84 o
  18   2   0        0.14        2.56      5.25 o
  19   2   0        3.08        2.56      5.78 o
   1   3   0     1800.83     1773.17     21.13 o
   2   3   0      301.35      258.63      3.62 o
   3   3   0      222.72      221.96      3.70 o
   4   3   0      344.03      326.02      5.55 o
   5   3   0      716.07      724.13      9.84 o
   6   3   0      129.30      140.90      3.55 o
   7   3   0     1113.73     1229.25     19.70 o
   8   3   0       14.10       19.05      1.98 o
   9   3   0        0.04        2.07      1.82 o
  10   3   0       57.61       61.21      7.40 o
  11   3   0       54.37       55.29      7.53 o
  12   3   0      967.98      946.84     35.25 o
  13   3   0      239.46      191.84     13.45 o
  14   3   0       82.82       78.97     10.36 o
  15   3   0      123.99      102.74      7.43 o
  16   3   0        6.41        4.72      2.53 o
  17   3   0        7.08        1.88      5.25 o
  18   3   0        0.09        0.27      4.84 o
  19   3   0       53.17       76.15     11.97 o
   0   4   0     2009.59     2088.08     35.15 o
   1   4   0     3928.84     4009.84     46.72 o
   2   4   0      337.45      347.88      5.15 o
   3   4   0      199.09      184.58      3.76 o
   4   4   0       67.70       78.29      2.25 o
   5   4   0      591.31      620.75      8.22 o
   6   4   0      407.11      444.43      7.81 o
   7   4   0      370.31      346.90      5.84 o
   8   4   0      371.03      367.90      7.56 o
   9   4   0       70.63       68.10      3.62 o
  10   4   0        0.05        0.79      1.71 o
  11   4   0      204.43      199.77      7.54 o
  12   4   0      793.96      784.68     20.50 o
  13   4   0      431.88      407.08     12.80 o
  14   4   0      110.03      100.67      6.27 o
  15   4   0        2.62        8.61      5.25 o
  16   4   0       11.19        7.38      2.85 o
  17   4   0        8.66        8.07      5.38 o
  18   4   0        2.15        3.90      5.65 o
  19   4   0        0.26       -2.83      5.92 o
   1   5   0        5.23       11.23      0.83 o
   2   5   0     3034.78     3296.92     39.00 o
   3   5   0      553.93      563.31      7.97 o
   4   5   0      329.26      334.87      6.14 o
   5   5   0     1976.65     2191.35     26.91 o
   6   5   0      148.70      171.35      3.96 o
   7   5   0      137.50      139.53      4.10 o
   8   5   0        7.23        7.67      1.64 o
   9   5   0      305.59      314.98     11.08 o
  10   5   0      316.07      307.50      9.82 o
  11   5   0       39.04       36.38      3.02 o
  12   5   0      413.04      438.21     12.80 o
  13   5   0       74.72       75.07      6.26 o
  14   5   0        3.86        3.77      4.57 o
  15   5   0        0.49        5.25      4.84 o
  16   5   0       13.27        7.00      5.65 o
  17   5   0        1.49       -3.01      3.70 o
  18   5   0        0.38        1.21      5.11 o
   0   6   0      605.61      630.97     12.36 o
   1   6   0     2256.75     2343.96     26.08 o
   2   6   0     4343.71     4711.49     55.35 o
   3   6   0        2.51        1.50      0.84 o
   4   6   0       12.66       13.03      1.47 o
   5   6   0     2290.34     2482.59     37.77 o
   6   6   0      769.87      833.69     14.94 o
   7   6   0      135.62      132.54      4.11 o
   8   6   0      220.92      223.28      6.40 o
   9   6   0      281.47      263.86      8.63 o
  10   6   0       33.05       31.53      7.40 o
  11   6   0        1.03       -2.71      2.71 o
  12   6   0      232.25      206.10     14.39 o
  13   6   0        2.90        6.86      5.25 o
  14   6   0       29.72       18.43      6.46 o
  15   6   0       11.37        9.42      5.65 o
  16   6   0       15.99       13.72      6.32 o
  17   6   0        4.91        2.56      5.38 o
  18   6   0        0.55       -1.46      3.91 o
   1   7   0        5.56        5.60      0.87 o
   2   7   0     2415.44     2760.80     30.81 o
   3   7   0       30.09       26.58      1.57 o
   4   7   0       98.76       93.06      3.22 o
   5   7   0      438.26      559.45     11.04 o
   6   7   0      356.76      332.25      7.93 o
   7   7   0      152.65      141.71      5.04 o
   8   7   0       17.83       25.07      4.10 o
   9   7   0     1445.87     1387.58     32.37 o
  10   7   0       17.68       11.32      3.84 o
  11   7   0       31.16       38.07      5.33 o
  12   7   0       81.06       78.05      7.17 o
  13   7   0        0.35       -0.30      4.64 o
  14   7   0        0.48       -0.16      3.19 o
  15   7   0        0.39        0.73      3.38 o
  16   7   0       26.98       32.09      5.85 o
  17   7   0        0.57       -0.54      4.31 o
  18   7   0        2.73        4.66      3.13 o
   0   8   0      249.90      275.92      7.99 o
   1   8   0      289.34      273.29      4.96 o
   2   8   0      648.68      723.45      9.49 o
   3   8   0      108.75      114.05      3.14 o
   4   8   0       43.30       35.64      2.79 o
   5   8   0       39.77       33.46      2.77 o
   6   8   0      177.61      172.62      5.53 o
   7   8   0       25.25       26.84      3.16 o
   8   8   0      144.48      147.78      3.89 o
   9   8   0     2487.57     2467.14     45.57 o
  10   8   0      338.22      302.83     10.17 o
  11   8   0       12.17        8.80      3.77 o
  12   8   0        6.01        3.10      3.41 o
  13   8   0        0.50       -1.36      2.99 o
  14   8   0       11.97       11.22      4.17 o
  15   8   0       41.56       45.85      9.35 o
  16   8   0       13.02       21.47     10.02 o
  17   8   0        0.18       -2.34      4.10 o
   1   9   0       12.62       14.78      1.45 o
   2   9   0        4.82        4.10      0.99 o
   3   9   0      101.89       96.28      3.47 o
   4   9   0       89.06       95.66      4.32 o
   5   9   0       43.99       38.52      3.08 o
   6   9   0      121.08      128.47      5.84 o
   7   9   0       12.65       12.17      2.99 o
   8   9   0      105.81       97.22      3.88 o
   9   9   0     1011.60     1035.02     22.73 o
  10   9   0       15.11       17.73      3.40 o
  11   9   0       31.61       26.00      3.79 o
  12   9   0       20.22       16.69      5.85 o
  13   9   0        2.81        3.06      3.52 o
  14   9   0        4.70        3.93      3.90 o
  15   9   0       11.91       19.84     10.09 o
  16   9   0       47.00       58.68      8.54 o
  17   9   0        3.19        6.05      6.32 o
   0  10   0        1.66        1.47      1.37 o
   1  10   0       55.27       55.00      2.26 o
   2  10   0       30.89       35.42      2.76 o
   3  10   0      346.27      361.86      7.40 o
   4  10   0       77.77       73.56      3.72 o
   5  10   0       52.13       62.05      3.48 o
   6  10   0      237.02      217.72      7.94 o
   7  10   0      190.46      188.49      7.78 o
   8  10   0        9.78        6.52      2.76 o
   9  10   0       33.79       45.00      4.64 o
  10  10   0       43.51       46.90      4.85 o
  11  10   0        4.28        7.30      3.08 o
  12  10   0        8.26        4.64      3.61 o
  13  10   0        0.06        3.84      5.65 o
  14  10   0        0.02       -4.02      5.18 o
  15  10   0        1.86        0.44      4.04 o
  16  10   0       44.91       79.18      8.94 o
   1  11   0       80.63       71.48      3.04 o
   2  11   0        8.79        8.69      2.68 o
   3  11   0      432.52      423.19     12.01 o
   4  11   0      128.40      141.73      7.61 o
   5  11   0       25.40       25.26      2.22 o
   6  11   0       22.21       14.32      3.29 o
   7  11   0       19.70       18.67      5.27 o
   8  11   0        0.66        0.06      2.58 o
   9  11   0        0.94        3.52      2.56 o
  10  11   0       80.18       86.38      6.54 o
  11  11   0       81.01       78.14      6.49 o
  12  11   0        7.61       14.68      4.06 o
  13  11   0        4.06       -1.91      3.56 o
  14  11   0        0.46        3.78      4.13 o
  15  11   0       18.24       20.76      5.70 o
   0  12   0       14.85       14.67      2.67 o
   1  12   0       17.68       20.02      1.99 o
   2  12   0       33.87       32.52      3.05 o
   3  12   0      816.48      779.43     16.87 o
   4  12   0      771.36      734.35     14.39 o
   5  12   0        1.94        1.01      1.43 o
   6  12   0       23.05       24.77      4.12 o
   7  12   0       36.90       34.43      5.07 o
   8  12   0       55.50       57.18      5.33 o
   9  12   0       12.23       10.48      3.22 o
  10  12   0       41.07       35.31      4.66 o
  11  12   0        8.48       12.89      3.66 o
  12  12   0        8.65        5.65      3.44 o
  13  12   0        8.95       19.65      5.37 o
  14  12   0       13.18       22.78      6.52 o
   1  13   0        2.62        0.67      2.35 o
   2  13   0       21.71       26.94      2.86 o
   3  13   0      227.50      248.02      7.75 o
   4  13   0       25.54       16.13      2.25 o
   5  13   0        7.88        6.01      2.92 o
   6  13   0       21.05       22.60      3.96 o
   7  13   0       35.95       23.23      4.03 o
   8  13   0       13.61        9.40      3.51 o
   9  13   0        9.85       16.24      3.88 o
  10  13   0        7.30        8.85      4.18 o
  11  13   0        1.49        6.50      3.25 o
  12  13   0        2.30        4.25      3.65 o
  13  13   0        0.77       -0.90      4.27 o
   0  14   0       11.90       20.31      6.86 o
   1  14   0        4.25       -1.51      3.19 o
   2  14   0        0.03       -2.97      2.97 o
   3  14   0      136.13      133.31     17.29 o
   4  14   0       71.11       52.40      5.47 o
   5  14   0        3.53        3.73      3.19 o
   6  14   0       16.69       22.47      5.23 o
   7  14   0        7.98        9.63      3.44 o
   8  14   0       30.23       33.17      4.68 o
   9  14   0        0.31       -0.83      2.92 o
  10  14   0        6.41        4.52      3.47 o
  11  14   0       74.73       91.28      7.65 o
  12  14   0       11.44        6.34      3.88 o
   1  15   0       33.18       38.11      6.00 o
   2  15   0        2.18        2.22      3.60 o
   3  15   0        2.05        2.66      2.99 o
   4  15   0       43.10       45.00      5.31 o
   5  15   0       11.91        5.07      3.18 o
   6  15   0        0.36       -1.00      2.84 o
   7  15   0        1.45        4.45      3.26 o
   8  15   0        1.97       -2.99      2.99 o
   9  15   0       28.74       37.85      7.11 o
  10  15   0       24.04       27.53      5.02 o
  11  15   0       22.39       34.50      5.41 o
   0  16   0        6.72       -3.36      4.98 o
   1  16   0       24.06       11.71      4.67 o
   2  16   0        2.46       -3.33      3.33 o
   3  16   0        7.55        9.02      3.65 o
   4  16   0        9.33        7.35      3.59 o
   5  16   0        1.51        4.83      3.46 o
   6  16   0        0.55        1.17      3.14 o
   7  16   0        0.54        5.77      4.73 o
   8  16   0        7.42        7.10      4.05 o
   9  16   0       10.40       13.45      4.31 o
   1  17   0        0.04        3.22      4.04 o
   2  17   0        8.02        6.98      4.66 o
   3  17   0        0.12        4.31      3.46 o
   4  17   0        1.37       -3.10      3.10 o
   5  17   0        2.22        8.90      3.87 o
   6  17   0       33.52       42.04      5.83 o
   7  17   0        0.94       -1.12      3.51 o
   0  18   0        1.34       -2.96      5.38 o
   1  18   0       11.23       14.26      5.23 o
   2  18   0        9.97       17.21      4.42 o
   3  18   0        4.30        0.02      3.58 o
   4  18   0        1.29        9.96      6.46 o
 -19   1   1       10.60        7.13      7.40 o
 -18   1   1        6.13        4.02      4.91 o
 -17   1   1        0.75        1.66      5.25 o
 -16   1   1        8.59       10.93      6.19 o
 -15   1   1       22.41       17.74      2.88 o
 -14   1   1      136.30      127.86      4.60 o
 -13   1   1        4.57        3.00      1.46 o
 -12   1   1        5.56        2.38      1.48 o
 -11   1   1        1.18        0.73      0.98 o
 -10   1   1        2.04        0.90      1.22 o
  -9   1   1        6.86       11.51      1.24 o
  -8   1   1      124.33      133.29      2.92 o
  -7   1   1      708.11      777.90      9.05 o
  -6   1   1       21.82       20.43      1.04 o
  -5   1   1      614.87      606.40      6.18 o
  -4   1   1     2922.66     2805.31     22.79 o
  -3   1   1     1631.92     1526.69     12.12 o
  -2   1   1     3860.42     3707.33     26.59 o
  -1   1   1      530.14      482.58      3.79 o
   1   1   1     3876.40     3645.23     46.76 o
   2   1   1     2191.44     2124.13     23.00 o
   3   1   1     1639.21     1635.75     19.35 o
   4   1   1     2920.47     3060.49     38.63 o
   5   1   1      194.81      236.33      4.18 o
   6   1   1      241.27      229.26      5.11 o
   7   1   1      396.03      486.44     10.54 o
   8   1   1      251.92      224.99      6.56 o
   9   1   1       26.90       37.58      3.84 o
  10   1   1       17.69       30.14      5.52 o
  11   1   1      114.62      113.55     10.49 o
  12   1   1        0.00        0.27      3.63 o
  13   1   1        5.19        4.49      1.53 o
  14   1   1      137.13      118.11      7.94 o
  15   1   1       14.18        8.73      3.71 o
  16   1   1       11.29        5.97      4.17 o
  17   1   1        7.06       -0.57      4.44 o
  18   1   1        1.59       -4.57      4.57 o
 -19   2   1       25.03       34.84      9.42 o
 -18   2   1        0.50       -1.75      4.71 o
 -17   2   1       26.54       35.65      8.48 o
 -16   2   1       50.96       53.13      6.59 o
 -15   2   1        9.98       16.73      3.50 o
 -14   2   1        0.14       -0.55      1.89 o
 -13   2   1        1.21       -1.26      1.26 o
 -12   2   1      174.28      175.39      4.93 o
 -11   2   1      153.46      144.18      3.83 o
 -10   2   1      223.96      207.54      4.59 o
  -9   2   1       58.18       70.07      2.50 o
  -8   2   1       23.39       28.02      1.60 o
  -7   2   1      532.30      592.45      8.54 o
  -6   2   1      362.06      372.62      4.55 o
  -5   2   1     2161.92     2163.81     18.80 o
  -4   2   1     1435.43     1389.34     12.31 o
  -3   2   1       10.90        3.78      0.44 o
  -2   2   1      381.26      399.78      3.59 o
  -1   2   1     3771.28     3951.38     42.65 o
   0   2   1     1788.58     1617.78     17.77 o
   1   2   1      408.91      360.84      4.78 o
   2   2   1     3767.64     4010.54     39.88 o
   3   2   1       53.54       38.78      1.06 o
   4   2   1      237.75      222.94      3.84 o
   5   2   1       12.62        6.87      0.75 o
   6   2   1      437.01      384.67      5.75 o
   7   2   1       78.03       75.49      2.17 o
   8   2   1      246.08      269.62      4.73 o
   9   2   1      259.83      248.00      5.33 o
  10   2   1        1.89        0.10      2.13 o
  11   2   1        5.05        4.79      1.08 o
  12   2   1        0.14       -0.50      2.14 o
  13   2   1        0.00       -2.26      2.26 o
  14   2   1       20.20       16.03      3.81 o
  15   2   1       39.64       39.94      5.21 o
  16   2   1        6.82       15.46      4.64 o
  17   2   1        0.00        5.38      5.11 o
  18   2   1        0.23       -9.49     10.83 o
  19   2   1        1.22       -5.52      5.52 o
 -19   3   1       56.94       66.19     11.84 o
 -18   3   1       12.59       23.54      7.40 o
 -17   3   1        0.23       -3.77      3.77 o
 -16   3   1        8.81       16.03      5.72 o
 -15   3   1        0.35        0.18      3.83 o
 -14   3   1       28.28       24.67      3.94 o
 -13   3   1       31.92       25.52      3.76 o
 -12   3   1      639.97      589.32     16.62 o
 -11   3   1        0.00       -0.11      1.50 o
 -10   3   1      154.41      148.93      5.95 o
  -9   3   1       89.82       95.98      4.60 o
  -8   3   1      240.62      265.98      6.65 o
  -7   3   1        0.15        1.39      0.77 o
  -6   3   1      164.92      146.29      3.13 o
  -5   3   1       53.56       52.31      1.61 o
  -4   3   1       97.85      105.52      1.79 o
  -3   3   1      188.56      192.84      2.36 o
  -2   3   1     4091.57     4067.69     38.94 o
  -1   3   1      332.37      329.16      4.77 o
   0   3   1      325.86      264.94      3.95 o
   1   3   1     8079.09     7879.18    129.12 o
   2   3   1       52.87       51.31      1.76 o
   3   3   1      241.39      214.61      3.14 o
   4   3   1     1015.64      908.51     10.64 o
   5   3   1      201.32      207.86      4.55 o
   6   3   1       37.79       43.72      2.07 o
   7   3   1       23.13       25.14      1.69 o
   8   3   1        2.99        3.72      1.21 o
   9   3   1        6.00        7.59      1.69 o
  10   3   1       32.24       35.23      3.62 o
  11   3   1       25.25       21.92      7.13 o
  12   3   1      151.73      143.62     10.22 o
  13   3   1       11.97        8.36      3.97 o
  14   3   1       51.49       59.58      5.46 o
  15   3   1        6.18        5.49      2.97 o
  16   3   1        2.60        8.21      5.65 o
  17   3   1        9.13       21.53      7.53 o
  18   3   1       28.38       42.92      9.82 o
 -18   4   1        8.06       23.01      7.53 o
 -17   4   1        6.38       15.63      3.63 o
 -16   4   1       26.32       25.20      4.23 o
 -15   4   1        5.53       11.56      5.92 o
 -14   4   1      112.96       87.98      6.61 o
 -13   4   1       22.68       19.54      3.50 o
 -12   4   1      777.65      828.72     32.69 o
 -11   4   1        7.49        8.59      2.78 o
 -10   4   1       87.25       70.34      5.66 o
  -9   4   1      930.16      943.26     25.83 o
  -8   4   1       60.50       49.17      2.86 o
  -7   4   1        4.06        3.84      0.71 o
  -6   4   1       56.79       56.31      1.61 o
  -5   4   1      339.25      360.89      4.36 o
  -4   4   1      778.94      755.51      9.35 o
  -3   4   1     1077.73     1090.31     12.06 o
  -2   4   1       89.20       91.92      2.02 o
  -1   4   1      226.80      232.79      3.89 o
   0   4   1        1.27        0.17      0.72 o
   1   4   1     1186.88     1171.04     21.00 o
   2   4   1       84.73       77.41      1.87 o
   3   4   1      272.89      267.78      4.59 o
   4   4   1        1.99        1.47      0.62 o
   5   4   1        4.07        3.57      0.69 o
   6   4   1       24.76       18.45      1.41 o
   7   4   1        5.17        4.23      0.98 o
   8   4   1      164.14      170.23      5.27 o
   9   4   1       79.41       90.35      4.72 o
  10   4   1        0.40        3.09      3.23 o
  11   4   1      366.86      368.70     11.53 o
  12   4   1       77.71       86.24      5.65 o
  13   4   1        0.03        3.70      2.56 o
  14   4   1       13.18       10.60      2.75 o
  15   4   1       19.58       24.35      6.73 o
  16   4   1        3.30        6.46      5.11 o
  17   4   1        2.31       -2.42      4.57 o
  18   4   1        1.15       14.93      6.59 o
 -18   5   1        0.56       -3.46      3.46 o
 -17   5   1        0.01        0.68      2.51 o
 -16   5   1       19.70       23.04      4.23 o
 -15   5   1        1.22        1.78      2.68 o
 -14   5   1       11.49        7.53      3.17 o
 -13   5   1      183.49      163.86     12.78 o
 -12   5   1      447.77      440.36     19.17 o
 -11   5   1      252.65      234.93     11.63 o
 -10   5   1        1.64        1.82      1.11 o
  -9   5   1        3.09        2.83      1.02 o
  -8   5   1       80.74       84.53      2.72 o
  -7   5   1       49.15       59.31      2.14 o
  -6   5   1       34.09       42.97      1.71 o
  -5   5   1      656.88      667.47     11.33 o
  -4   5   1      649.96      628.04      7.79 o
  -3   5   1        4.89        1.84      0.62 o
  -2   5   1       29.90       24.99      1.28 o
  -1   5   1        2.03        5.81      0.98 o
   0   5   1       20.16       27.50      1.59 o
   1   5   1     1225.34     1299.45     17.84 o
   2   5   1       41.01       39.35      1.86 o
   3   5   1      141.27      114.84      2.34 o
   4   5   1     1297.34     1371.89     17.24 o
   5   5   1      538.83      532.40      7.55 o
   6   5   1       60.01       62.76      5.01 o
   7   5   1        0.01       -0.23      0.89 o
   8   5   1      279.48      245.90      6.45 o
   9   5   1       15.62       14.09      2.11 o
  10   5   1       35.13       36.36      3.28 o
  11   5   1      130.12      118.43      5.72 o
  12   5   1      476.25      483.94     17.09 o
  13   5   1       30.27       42.85      4.01 o
  14   5   1       23.19       28.39      7.13 o
  15   5   1        6.11       10.63      5.52 o
  16   5   1       14.83       18.83      7.00 o
  17   5   1        0.31       11.44      6.05 o
  18   5   1        7.97       11.17      6.59 o
 -18   6   1        2.78        2.24      2.91 o
 -17   6   1        1.50       -1.17      2.34 o
 -16   6   1        1.27       -2.20      3.92 o
 -15   6   1       25.25       18.98      3.39 o
 -14   6   1        3.23        1.53      3.23 o
 -13   6   1       30.06       25.48      4.73 o
 -12   6   1        0.03       -3.16      5.31 o
 -11   6   1       10.45       15.74      3.70 o
 -10   6   1       13.03       12.47      2.17 o
  -9   6   1        5.43        3.94      1.62 o
  -8   6   1       93.65       96.50      3.09 o
  -7   6   1       36.75       45.54      2.52 o
  -6   6   1      304.60      332.76      5.37 o
  -5   6   1        6.79       11.60      1.43 o
  -4   6   1      590.34      698.47      8.62 o
  -3   6   1      394.85      366.94      5.51 o
  -2   6   1      102.08      123.30      2.69 o
  -1   6   1       22.30       20.78      1.54 o
   0   6   1        9.02       15.21      1.08 o
   1   6   1       12.25        8.87      1.18 o
   2   6   1      189.19      212.53      6.15 o
   3   6   1      833.25      943.33     14.93 o
   4   6   1      137.33      172.17      3.16 o
   5   6   1       24.69       32.88      1.40 o
   6   6   1        0.31        1.79      0.88 o
   7   6   1        2.08        4.40      1.55 o
   8   6   1        1.95       -0.13      1.99 o
   9   6   1      244.55      238.39     13.05 o
  10   6   1        0.52        0.27      3.63 o
  11   6   1      199.99      209.47     13.45 o
  12   6   1      345.27      337.00     18.03 o
  13   6   1      187.25      189.56     13.45 o
  14   6   1       84.07       83.41     10.76 o
  15   6   1        0.52       -3.63      4.17 o
  16   6   1       14.27       18.03      7.00 o
  17   6   1        2.47       11.97      6.32 o
  18   6   1        3.20        3.77      5.65 o
 -18   7   1        2.35        0.77      6.73 o
 -17   7   1        6.79        9.18      3.14 o
 -16   7   1        4.99        2.89      2.73 o
 -15   7   1        9.67        8.60      2.90 o
 -14   7   1        8.25        9.40      4.04 o
 -13   7   1       28.02       25.58      4.85 o
 -12   7   1       40.89       28.44      4.99 o
 -11   7   1       71.43       69.47      7.26 o
 -10   7   1        1.55       -0.91      1.71 o
  -9   7   1       31.57       37.25      2.12 o
  -8   7   1      400.00      397.46      7.62 o
  -7   7   1       17.00       23.12      1.85 o
  -6   7   1       67.04       83.75      3.41 o
  -5   7   1      176.47      187.58      3.85 o
  -4   7   1       27.60       29.88      1.69 o
  -3   7   1       21.50       24.70      1.49 o
  -2   7   1       36.09       23.05      1.47 o
  -1   7   1      831.17      904.50     13.76 o
   0   7   1      296.95      321.87      6.22 o
   1   7   1       43.07       46.38      2.17 o
   2   7   1      385.27      428.09      7.53 o
   3   7   1      360.58      389.63      7.06 o
   4   7   1       11.47       12.72      1.08 o
   5   7   1      820.12      824.41     11.43 o
   6   7   1        1.64        4.77      1.22 o
   7   7   1      289.22      290.41      6.87 o
   8   7   1       41.98       42.91      4.12 o
   9   7   1       48.56       57.48      5.74 o
  10   7   1       26.28       24.92      4.42 o
  11   7   1       11.29       15.46      4.04 o
  12   7   1       58.66       54.49      8.48 o
  13   7   1       57.49       52.47      8.74 o
  14   7   1       58.12       68.75      9.82 o
  15   7   1        3.43       -0.81      4.84 o
  16   7   1        0.40        1.17      4.64 o
  17   7   1        0.60        2.69      3.90 o
 -17   8   1       29.99       28.42      4.35 o
 -16   8   1        1.67        2.85      2.60 o
 -15   8   1        2.43        2.22      3.81 o
 -14   8   1        0.00        3.34      3.56 o
 -13   8   1       64.34       55.22     11.70 o
 -12   8   1       14.04       12.41      4.09 o
 -11   8   1      164.08      156.49      7.66 o
 -10   8   1        1.13       -1.87      2.29 o
  -9   8   1       13.33       18.05      2.19 o
  -8   8   1      101.98       98.80      3.67 o
  -7   8   1      108.18      115.30      4.67 o
  -6   8   1       69.95       83.20      4.34 o
  -5   8   1       41.97       40.78      1.96 o
  -4   8   1        0.17       -0.73      0.73 o
  -3   8   1       31.05       28.39      1.90 o
  -2   8   1      705.27      721.57     10.60 o
  -1   8   1      504.65      507.45      8.93 o
   0   8   1       18.37       27.39      3.10 o
   1   8   1      276.90      313.45      5.57 o
   2   8   1      728.13      776.91     14.38 o
   3   8   1       75.99       59.89      3.02 o
   4   8   1      270.37      279.80      5.66 o
   5   8   1        0.85        0.90      1.37 o
   6   8   1      225.40      228.00      5.69 o
   7   8   1        0.24        0.89      1.29 o
   8   8   1      173.52      177.27      7.00 o
   9   8   1       50.72       59.48      4.94 o
  10   8   1      108.77      120.02      8.27 o
  11   8   1        6.23        7.69      3.37 o
  12   8   1        7.70       11.26      3.83 o
  13   8   1       59.55       74.57     11.37 o
  14   8   1        1.50        3.39      3.52 o
  15   8   1       20.90       23.65      6.39 o
  16   8   1        0.12       -1.84      3.85 o
  17   8   1        4.57        9.90      7.80 o
 -17   9   1       30.13       32.25      5.85 o
 -16   9   1        0.99        2.92      2.85 o
 -15   9   1        0.02       -2.09      3.65 o
 -14   9   1       15.39       20.37      4.94 o
 -13   9   1       13.19       15.07      6.19 o
 -12   9   1       26.51       21.14      3.96 o
 -11   9   1        8.55        5.82      3.03 o
 -10   9   1       11.82        9.60      3.20 o
  -9   9   1        9.32       14.25      3.30 o
  -8   9   1       13.67       10.70      2.44 o
  -7   9   1        2.19        5.88      1.88 o
  -6   9   1        7.34        8.55      1.78 o
  -5   9   1      188.68      184.66      4.24 o
  -4   9   1       14.13       14.26      1.14 o
  -3   9   1        4.14        1.85      1.12 o
  -2   9   1       49.13       52.42      3.12 o
  -1   9   1      626.39      663.42     12.49 o
   0   9   1      277.84      293.89     12.04 o
   1   9   1        7.41        3.11      1.16 o
   2   9   1      331.43      320.72      6.43 o
   3   9   1      127.59      137.21      4.51 o
   4   9   1       36.63       43.37      2.43 o
   5   9   1       28.23       31.53      2.12 o
   6   9   1       36.30       41.09      2.73 o
   7   9   1       38.02       36.41      2.68 o
   8   9   1       67.68       56.35      3.02 o
   9   9   1       30.92       34.74      3.98 o
  10   9   1        6.59        5.78      3.29 o
  11   9   1       14.38        9.87      8.00 o
  12   9   1       36.63       40.18      5.82 o
  13   9   1        0.00        4.17      3.65 o
  14   9   1        2.04        2.58      3.81 o
  15   9   1        5.70       11.64      4.58 o
  16   9   1       16.62       20.07      5.47 o
 -16  10   1       18.45       17.83      3.89 o
 -15  10   1        0.97        4.45      4.02 o
 -14  10   1       25.40       33.28     10.02 o
 -13  10   1        1.10       -2.36      3.23 o
 -12  10   1       14.09       20.79      3.95 o
 -11  10   1       63.34       67.24      6.22 o
 -10  10   1      302.55      290.03     10.33 o
  -9  10   1        8.26       12.29      3.25 o
  -8  10   1       67.50       70.05      5.49 o
  -7  10   1      186.41      172.86      6.25 o
  -6  10   1       31.92       33.49      2.75 o
  -5  10   1       13.47       16.67      1.33 o
  -4  10   1       74.90       65.60      2.90 o
  -3  10   1      111.13      102.99      6.70 o
  -2  10   1       27.08       26.24      2.51 o
  -1  10   1       40.06       31.80      2.64 o
   0  10   1       42.36       42.54      3.84 o
   1  10   1        4.41        7.76      1.63 o
   2  10   1       34.67       27.30      2.07 o
   3  10   1        7.53        7.07      1.47 o
   4  10   1       50.10       51.37      4.14 o
   5  10   1        0.06        1.35      1.04 o
   6  10   1       68.55       60.53      4.25 o
   7  10   1        0.04       -0.31      1.38 o
   8  10   1       77.54       70.67      3.62 o
   9  10   1        0.42       -1.65      2.17 o
  10  10   1        4.24        7.88      3.98 o
  11  10   1       16.26       23.23      4.85 o
  12  10   1       10.29        7.17      3.90 o
  13  10   1       48.13       46.49      8.41 o
  14  10   1        0.85        0.18      3.75 o
  15  10   1        2.10        4.60      4.61 o
  16  10   1        0.08        0.74      4.28 o
 -15  11   1        0.15        5.13      6.12 o
 -14  11   1        0.08        4.68      3.95 o
 -13  11   1       23.43       27.21      4.59 o
 -12  11   1       31.21       28.29      4.57 o
 -11  11   1        1.67        6.69      3.15 o
 -10  11   1       48.96       48.33      5.21 o
  -9  11   1        0.29       -1.71      2.58 o
  -8  11   1      240.53      221.01      9.09 o
  -7  11   1        2.73       -0.34      2.51 o
  -6  11   1        2.35        0.23      1.84 o
  -5  11   1        0.54       -1.83      1.83 o
  -4  11   1       37.48       38.22      2.48 o
  -3  11   1      608.72      585.36     12.11 o
  -2  11   1       84.40       76.28      4.19 o
  -1  11   1      121.64      127.54      7.48 o
   0  11   1       27.37       26.64      3.03 o
   1  11   1       48.88       49.58      3.39 o
   2  11   1       46.01       48.10      3.13 o
   3  11   1      134.07      120.97      4.78 o
   4  11   1       42.64       43.72      4.33 o
   5  11   1       33.79       32.25      2.80 o
   6  11   1        5.03        2.08      1.62 o
   7  11   1       37.34       43.37      3.79 o
   8  11   1        1.84       -0.27      1.71 o
   9  11   1        8.97        6.74      2.87 o
  10  11   1       66.13       69.63      5.95 o
  11  11   1        0.22        3.39      6.26 o
  12  11   1        0.15       -3.01      8.81 o
  13  11   1        9.50       20.02      5.08 o
  14  11   1        0.06       -3.42      3.42 o
  15  11   1        3.36        3.05      4.16 o
 -15  12   1        4.76        4.84      6.19 o
 -14  12   1        5.45        3.39      7.94 o
 -13  12   1       13.06       17.90      4.17 o
 -12  12   1        6.29       11.66      6.52 o
 -11  12   1       32.37       36.76      4.85 o
 -10  12   1       11.34        9.64      3.41 o
  -9  12   1        0.34        0.13      3.99 o
  -8  12   1       23.23       18.95      5.49 o
  -7  12   1       96.52       87.15      6.42 o
  -6  12   1        1.67       -2.60      2.60 o
  -5  12   1       82.78       78.31      3.62 o
  -4  12   1      279.98      263.42      6.47 o
  -3  12   1      493.18      517.68     12.67 o
  -2  12   1      157.86      152.04      4.84 o
  -1  12   1       34.55       31.64      3.04 o
   0  12   1      166.60      144.28      5.26 o
   1  12   1       82.13       86.79      6.22 o
   2  12   1      122.92      131.65      8.82 o
   3  12   1      128.01      137.80      7.18 o
   4  12   1        8.26        6.05      2.25 o
   5  12   1       24.54       26.23      2.85 o
   6  12   1       84.23       78.72      4.36 o
   7  12   1        6.58        5.04      1.91 o
   8  12   1        0.29       -0.66      2.43 o
   9  12   1       15.92       17.16      3.67 o
  10  12   1       55.82       61.80      5.79 o
  11  12   1       56.73       60.53      5.92 o
  12  12   1        4.24       -0.96      4.71 o
  13  12   1        6.41        4.04      5.25 o
  14  12   1        5.12        5.11      4.57 o
 -14  13   1        1.41        1.48      5.52 o
 -13  13   1        1.24       -2.29      4.72 o
 -12  13   1        2.81        5.56      3.34 o
 -11  13   1        5.84        1.12      3.22 o
 -10  13   1        1.06        4.20      3.21 o
  -9  13   1        8.48        5.16      3.19 o
  -8  13   1       10.63       12.34      3.57 o
  -7  13   1        1.60       -1.34      2.53 o
  -6  13   1       22.31       24.81      4.33 o
  -5  13   1       91.32       85.38      7.28 o
  -4  13   1       91.19       96.13      4.82 o
  -3  13   1      178.99      176.71      6.74 o
  -2  13   1       80.65       76.39      4.27 o
  -1  13   1       15.58       11.77      2.73 o
   0  13   1       29.79       32.12      3.47 o
   1  13   1        3.74        5.13      5.10 o
   2  13   1        0.31        0.25      2.14 o
   3  13   1      206.23      211.71      6.80 o
   4  13   1       19.73       24.75      3.09 o
   5  13   1        5.21        8.62      1.97 o
   6  13   1        1.50       -1.64      1.64 o
   7  13   1        2.96        1.37      1.98 o
   8  13   1        0.06       -0.58      3.10 o
   9  13   1        7.04       10.96      3.39 o
  10  13   1        0.01        6.50      3.25 o
  11  13   1        5.68        9.74      4.91 o
  12  13   1       48.29       58.45      7.71 o
  13  13   1        1.26        3.77      4.42 o
 -12  14   1        0.02       -0.87      3.38 o
 -11  14   1        0.07       -3.14      3.14 o
 -10  14   1       10.66       10.08      3.59 o
  -9  14   1        1.16        0.42      3.99 o
  -8  14   1        0.30       -2.46      2.46 o
  -7  14   1        0.00        2.79      2.99 o
  -6  14   1       39.96       43.41      5.14 o
  -5  14   1        7.36        8.69      3.45 o
  -4  14   1      102.78       91.07      5.00 o
  -3  14   1        4.24        2.44      2.39 o
  -2  14   1        0.49       -1.70      1.70 o
  -1  14   1        0.05        0.34      1.98 o
   0  14   1        6.10       12.01      2.67 o
   1  14   1       17.80       21.01      3.04 o
   2  14   1      119.04      123.31     10.70 o
   3  14   1      321.89      306.27      8.58 o
   4  14   1      280.27      273.79      8.19 o
   5  14   1      236.35      219.09      7.73 o
   6  14   1       27.08       24.81      3.19 o
   7  14   1       15.03       11.28      4.03 o
   8  14   1        0.56       -0.12      2.92 o
   9  14   1        0.83        0.45      3.11 o
  10  14   1        2.78        0.57      3.22 o
  11  14   1        0.00        6.21      3.94 o
  12  14   1        1.70       10.70      5.65 o
 -11  15   1        0.51        0.23      4.06 o
 -10  15   1        2.30        6.54      4.99 o
  -9  15   1        0.24        4.49      3.48 o
  -8  15   1       21.61       24.19      5.41 o
  -7  15   1        2.82        1.24      3.07 o
  -6  15   1       24.32       22.59      4.27 o
  -5  15   1       23.67       22.59      4.27 o
  -4  15   1        0.00       -2.40      2.75 o
  -3  15   1        4.20        7.02      2.55 o
  -2  15   1       12.81       17.36      2.60 o
  -1  15   1        4.32        0.49      3.44 o
   0  15   1        0.38       -2.84      2.84 o
   1  15   1        6.35        5.32      3.80 o
   2  15   1       18.11       17.54      4.71 o
   3  15   1        0.00        0.66      2.93 o
   4  15   1       53.96       53.84      5.64 o
   5  15   1       35.31       41.62      3.95 o
   6  15   1        3.30        2.79      3.31 o
   7  15   1       11.99       15.60      4.82 o
   8  15   1       41.43       44.12      7.45 o
   9  15   1       18.60       32.28      8.08 o
  10  15   1        5.39       13.92      5.14 o
  -9  16   1        0.02        6.90      3.95 o
  -8  16   1        8.35        2.73      3.65 o
  -7  16   1        5.73        7.99      3.77 o
  -6  16   1        4.16        1.06      3.12 o
  -5  16   1       42.04       40.70      6.07 o
  -4  16   1       22.49       18.40      4.01 o
  -3  16   1       60.28       70.23      6.57 o
  -2  16   1       27.49       33.52      6.22 o
  -1  16   1        2.42       -4.00      4.00 o
   0  16   1       18.14        6.20      5.07 o
   1  16   1        1.18        2.60      4.51 o
   2  16   1        0.14        1.21      3.54 o
   3  16   1        5.54        0.64      3.02 o
   4  16   1       15.84       12.46      3.01 o
   5  16   1        2.36        3.17      2.37 o
   6  16   1        4.37        6.58      3.99 o
   7  16   1       40.94       55.95      6.15 o
   8  16   1        2.00        4.72      4.12 o
   9  16   1        0.59        8.22      6.39 o
  -7  17   1       54.81       74.12      8.99 o
  -6  17   1        3.17        2.64      3.89 o
  -5  17   1        0.22       -1.58      3.61 o
  -4  17   1        0.67        3.21      3.34 o
  -3  17   1        3.89        6.55      3.92 o
  -2  17   1        0.74       -0.07      4.02 o
  -1  17   1        7.95       -1.23      5.18 o
   0  17   1        0.00        2.95      3.98 o
   1  17   1        3.73       -1.73      4.47 o
   2  17   1        0.94       -3.04      3.04 o
   3  17   1        2.02        1.85      3.34 o
   4  17   1        0.35       -1.62      2.30 o
   5  17   1        0.54        3.82      3.56 o
   6  17   1        0.33       -3.96      3.96 o
   7  17   1        0.14       12.38      7.94 o
  -4  18   1        2.63        2.97      4.51 o
  -3  18   1        4.24        4.31      4.55 o
  -2  18   1        9.24       10.22      7.40 o
  -1  18   1       25.28       62.83     11.97 o
   0  18   1        2.09       -2.96      5.65 o
   1  18   1        0.30        2.02      6.59 o
   2  18   1        0.21        7.92     10.22 o
   3  18   1        5.13        7.16      3.37 o
 -19   0   2       46.86       73.72     12.24 o
 -18   0   2       28.05       30.40      8.48 o
 -17   0   2        0.17        0.27      4.57 o
 -16   0   2       69.58       67.54     10.22 o
 -15   0   2       97.61       96.60      6.25 o
 -14   0   2      152.61      140.51      7.74 o
 -13   0   2        0.89       -1.41      1.66 o
 -12   0   2       63.72       57.33      4.09 o
 -11   0   2      338.47      342.28      9.08 o
 -10   0   2       13.80       12.58      1.98 o
  -9   0   2      174.81      161.11      5.31 o
  -8   0   2      210.82      224.63      5.47 o
  -7   0   2     1493.97     1465.40     22.53 o
  -6   0   2      576.70      689.14      8.65 o
  -5   0   2        0.26       -0.71      0.71 o
  -4   0   2       53.14       68.80      1.67 o
  -3   0   2       51.45       63.46      1.59 o
  -2   0   2      174.27      207.56      3.05 o
  -1   0   2    12198.29    11622.88    164.37 o
   1   0   2     6984.65     6807.87     96.98 o
   2   0   2    13298.83    13205.83    218.38 o
   3   0   2     1241.71     1232.68     18.95 o
   4   0   2        7.11       11.97      1.48 o
   5   0   2      225.22      209.44      5.42 o
   6   0   2      233.05      245.75     15.81 o
   7   0   2     5850.44     6513.25    133.66 o
   8   0   2     2440.55     2693.62     58.17 o
   9   0   2        6.97        5.11      3.63 o
  10   0   2      127.64      152.02     10.22 o
  11   0   2      100.63       86.24      9.01 o
  12   0   2       88.62       91.48      9.69 o
  13   0   2        1.30        0.94      3.90 o
  14   0   2       84.23       80.32      9.96 o
  15   0   2      269.44      229.38     15.20 o
  16   0   2        3.73       10.63      4.71 o
  17   0   2        1.47       10.22      4.84 o
 -19   1   2       11.05       10.02      4.95 o
 -18   1   2        4.32        0.39      3.89 o
 -17   1   2        5.10        4.77      4.64 o
 -16   1   2        3.24        3.88      2.27 o
 -15   1   2       16.94       15.78      2.58 o
 -14   1   2        6.18        6.07      1.85 o
 -13   1   2       78.90       75.31      3.34 o
 -12   1   2      352.23      339.63      6.64 o
 -11   1   2       93.62      107.76      4.66 o
 -10   1   2       18.10       17.18      1.55 o
  -9   1   2        0.22        0.86      0.84 o
  -8   1   2      424.92      411.97      7.11 o
  -7   1   2     1272.34     1256.79     13.94 o
  -6   1   2       99.62      104.06      1.81 o
  -5   1   2      713.16      742.94      6.17 o
  -4   1   2      174.33      210.86      2.29 o
  -3   1   2      105.68      141.72      1.55 o
  -2   1   2     1585.90     1470.42     12.42 o
  -1   1   2     2609.51     2536.17     22.96 o
   0   1   2    12231.57    12532.43    186.17 o
   1   1   2     7831.46     7309.58    127.35 o
   2   1   2      194.48      191.69      3.31 o
   3   1   2      774.16      787.66     10.34 o
   4   1   2     1260.60     1151.61     14.67 o
   5   1   2       36.39       42.23      2.14 o
   6   1   2       76.47       80.35      2.79 o
   7   1   2      105.36      107.42      2.95 o
   8   1   2       23.68       22.62      1.64 o
   9   1   2       17.47       20.72      1.81 o
  10   1   2        8.30        8.18      1.68 o
  11   1   2        0.01       -1.83      1.83 o
  12   1   2      139.48      131.93      7.27 o
  13   1   2        0.01        0.51      2.62 o
  14   1   2       10.70       14.33      3.62 o
  15   1   2       68.15       69.98      9.48 o
  16   1   2        0.61        8.92      3.19 o
  17   1   2        0.46       -2.02      4.71 o
  18   1   2        0.41        5.38      4.71 o
 -19   2   2       21.47       27.85      8.34 o
 -18   2   2        6.55        5.89      4.25 o
 -17   2   2        3.61        1.63      5.11 o
 -16   2   2        0.10        0.63      2.22 o
 -15   2   2       30.86       33.00      3.83 o
 -14   2   2       45.28       45.21      3.15 o
 -13   2   2      170.70      166.97      4.48 o
 -12   2   2     1676.42     1626.25     23.30 o
 -11   2   2       58.88       57.63      2.85 o
 -10   2   2      192.72      189.87      7.15 o
  -9   2   2       10.07        7.38      1.38 o
  -8   2   2      430.71      451.13      6.28 o
  -7   2   2      189.93      229.02      3.32 o
  -6   2   2      115.42      123.52      2.04 o
  -5   2   2       82.34       80.40      1.40 o
  -4   2   2       71.76       85.42      1.41 o
  -3   2   2     1801.96     1696.22     11.70 o
  -2   2   2      136.67      138.59      1.72 o
  -1   2   2      775.87      745.13      7.67 o
   1   2   2    12392.52    12736.51    179.75 o
   2   2   2      473.62      441.85      6.19 o
   3   2   2       35.54       37.47      1.46 o
   4   2   2      685.40      682.63      7.89 o
   5   2   2       42.84       45.03      1.58 o
   6   2   2      166.65      155.97      3.10 o
   7   2   2      744.92      791.26     10.91 o
   8   2   2        0.04        0.92      0.87 o
   9   2   2      195.85      194.86      4.57 o
  10   2   2      168.66      186.94      4.99 o
  11   2   2       45.98       45.99      3.92 o
  12   2   2       11.08        6.39      3.09 o
  13   2   2       23.60       18.20      6.35 o
  14   2   2       38.02       35.80      4.09 o
  15   2   2      100.68      104.93      7.50 o
  16   2   2        0.50        6.17      6.05 o
  17   2   2        0.08        0.13      4.98 o
  18   2   2        4.58        5.52      5.38 o
 -18   3   2        1.76       14.13      6.73 o
 -17   3   2        0.08        1.81      2.61 o
 -16   3   2       26.60       25.41      9.22 o
 -15   3   2       10.49       11.19      2.86 o
 -14   3   2       17.65       11.76      2.87 o
 -13   3   2        1.49        3.26      1.38 o
 -12   3   2     1037.98     1050.61     21.17 o
 -11   3   2       72.94       69.36      3.10 o
 -10   3   2        9.62       14.80      1.45 o
  -9   3   2        1.12        2.73      0.81 o
  -8   3   2      205.73      175.03      2.94 o
  -7   3   2     2935.88     3158.91     25.44 o
  -6   3   2      624.76      641.34      6.12 o
  -5   3   2     2597.36     2821.96     24.66 o
  -4   3   2      192.93      196.96      2.30 o
  -3   3   2        0.01        1.31      0.37 o
  -2   3   2      526.24      535.78      5.32 o
  -1   3   2     1364.22     1279.18     12.84 o
   0   3   2     5687.28     6003.22     60.88 o
   1   3   2     1814.13     1727.68     19.24 o
   2   3   2      565.63      598.59      7.51 o
   3   3   2      126.80      128.16      2.24 o
   4   3   2       12.42       14.24      1.09 o
   5   3   2        1.39        0.71      0.59 o
   6   3   2      192.59      187.59      3.65 o
   7   3   2        0.00       -0.01      0.79 o
   8   3   2        9.36        9.55      1.26 o
   9   3   2       98.58       98.21      3.96 o
  10   3   2        6.14        9.09      1.37 o
  11   3   2       16.11       15.30      3.04 o
  12   3   2       54.62       53.81      6.39 o
  13   3   2        7.41        5.42      2.51 o
  14   3   2        0.12       -0.79      3.78 o
  15   3   2        2.51        1.53      4.51 o
  16   3   2       16.56       19.07      7.47 o
  17   3   2        4.35        0.67      5.78 o
  18   3   2        3.10       -4.57      4.57 o
 -18   4   2        0.07       -3.30      3.45 o
 -17   4   2        4.74        8.63      2.80 o
 -16   4   2        0.73        2.53      2.40 o
 -15   4   2       29.71       26.00      4.99 o
 -14   4   2      429.22      377.60     12.90 o
 -13   4   2       98.68       98.35      7.40 o
 -12   4   2      315.99      321.96      9.83 o
 -11   4   2      117.14      110.72      4.69 o
 -10   4   2       59.26       52.89      2.22 o
  -9   4   2      166.93      156.56      3.40 o
  -8   4   2      200.84      222.32      3.58 o
  -7   4   2      708.69      793.90      8.17 o
  -6   4   2     2117.00     2217.77     20.84 o
  -5   4   2     4687.30     5350.95     45.86 o
  -4   4   2       38.60       38.38      1.23 o
  -3   4   2        0.09        0.88      0.42 o
  -2   4   2      168.44      137.87      2.19 o
  -1   4   2      363.82      390.77      6.22 o
   0   4   2      161.24      127.00      2.98 o
   1   4   2       21.15       16.18      0.93 o
   2   4   2     3034.95     3218.55     35.15 o
   3   4   2     3247.33     3277.93     35.84 o
   4   4   2      147.02      166.19      2.79 o
   5   4   2      110.38       95.83      2.14 o
   6   4   2      125.42      147.27      3.57 o
   7   4   2      183.32      176.93      4.16 o
   8   4   2      126.23      139.53      3.60 o
   9   4   2      106.65      108.87      4.88 o
  10   4   2        1.10       -1.13      4.84 o
  11   4   2       10.47       10.75      5.85 o
  12   4   2      124.90      122.76      6.61 o
  13   4   2      283.19      280.88     10.80 o
  14   4   2       16.98       18.43      3.68 o
  15   4   2       15.14       13.61      4.46 o
  16   4   2       13.81        9.57      4.42 o
  17   4   2        0.43       -0.04      3.65 o
  18   4   2        0.02       -5.11      5.25 o
 -18   5   2       25.03       27.84      4.33 o
 -17   5   2        3.08        3.99      2.56 o
 -16   5   2       10.25       10.99      2.90 o
 -15   5   2       25.10       24.11      3.51 o
 -14   5   2      135.43      115.74      8.64 o
 -13   5   2        1.52       -1.81      1.81 o
 -12   5   2      200.11      184.30      6.16 o
 -11   5   2       31.87       30.47      2.68 o
 -10   5   2        1.68        1.86      1.38 o
  -9   5   2        0.87        2.03      0.90 o
  -8   5   2        6.29        8.08      0.89 o
  -7   5   2      100.03      120.11      2.35 o
  -6   5   2      323.88      330.08      4.47 o
  -5   5   2      836.30      998.27      9.73 o
  -4   5   2      270.31      267.02      4.58 o
  -3   5   2        0.62       -0.52      0.52 o
  -2   5   2      770.51      762.89      9.62 o
  -1   5   2       13.01       13.46      1.05 o
   0   5   2     1006.51      961.26     13.91 o
   1   5   2       36.45       51.05      2.83 o
   2   5   2     3517.39     3786.54     41.72 o
   3   5   2     1368.96     1411.81     16.62 o
   4   5   2       68.03       60.38      2.49 o
   5   5   2      135.86      157.91      3.84 o
   6   5   2      415.72      420.83      6.90 o
   7   5   2       12.66       17.22      2.01 o
   8   5   2      156.62      158.94      5.26 o
   9   5   2      310.79      338.09      8.70 o
  10   5   2      562.54      577.31     20.99 o
  11   5   2        8.58       10.90      2.75 o
  12   5   2       42.82       52.47      4.78 o
  13   5   2      384.01      354.36     18.57 o
  14   5   2       16.15       20.05      6.32 o
  15   5   2        2.85        7.26      5.11 o
  16   5   2        4.74        0.97     12.18 o
  17   5   2        9.80       -0.42      8.00 o
 -18   6   2       13.27       18.38      3.76 o
 -17   6   2        0.08        1.23      2.58 o
 -16   6   2       25.91       32.08      4.96 o
 -15   6   2       12.49       20.73      3.58 o
 -14   6   2        0.54       -0.29      2.19 o
 -13   6   2        9.87       11.09      2.88 o
 -12   6   2       18.88       19.78      2.69 o
 -11   6   2       42.68       36.98      2.91 o
 -10   6   2      219.82      219.52      4.28 o
  -9   6   2      449.66      449.76      6.88 o
  -8   6   2       42.81       56.72      3.20 o
  -7   6   2      101.96      104.40      2.29 o
  -6   6   2       38.71       34.38      1.44 o
  -5   6   2       83.56      105.54      1.99 o
  -4   6   2      111.80      105.02      2.33 o
  -3   6   2      178.40      153.40      3.20 o
  -2   6   2       78.31       87.92      2.35 o
  -1   6   2       49.78       51.48      1.92 o
   0   6   2      341.17      350.57      8.40 o
   1   6   2     1737.34     1728.19     23.87 o
   2   6   2      380.59      416.69      6.10 o
   3   6   2      131.48      103.08      2.73 o
   4   6   2       15.80       16.06      1.43 o
   5   6   2      332.83      323.50      5.97 o
   6   6   2      134.52      127.85      4.01 o
   7   6   2      249.94      237.50      6.04 o
   8   6   2        0.72        1.66      1.90 o
   9   6   2     1484.87     1472.19     33.44 o
  10   6   2      254.60      252.61      8.92 o
  11   6   2       29.79       31.34      3.56 o
  12   6   2      122.52      132.92     10.76 o
  13   6   2      160.72      141.80     13.05 o
  14   6   2        0.38       14.93      5.52 o
  15   6   2       10.91        5.78      5.11 o
  16   6   2       17.81       18.50      9.42 o
  17   6   2        0.07       -1.28      6.93 o
 -18   7   2       10.07        8.61      4.98 o
 -17   7   2        7.37       13.72      3.76 o
 -16   7   2        0.08        1.56      2.59 o
 -15   7   2       16.43       16.36      3.67 o
 -14   7   2       15.90       11.98      3.00 o
 -13   7   2        6.75        5.08      2.64 o
 -12   7   2        0.04       -1.97      1.97 o
 -11   7   2        0.13       -0.98      1.86 o
 -10   7   2       39.30       33.57      2.77 o
  -9   7   2      223.96      228.36      4.90 o
  -8   7   2       99.21      104.53      3.24 o
  -7   7   2       32.47       36.52      2.02 o
  -6   7   2       15.82       17.78      1.30 o
  -5   7   2       37.29       42.52      1.82 o
  -4   7   2       20.75       17.47      1.50 o
  -3   7   2      249.41      279.64      4.81 o
  -2   7   2      158.56      172.62      4.64 o
  -1   7   2      232.33      250.91      4.45 o
   0   7   2        3.89        2.52      0.65 o
   1   7   2      185.83      214.72      4.12 o
   2   7   2      114.27      138.27      3.77 o
   3   7   2      456.72      477.19      9.02 o
   4   7   2      182.04      186.51      5.71 o
   5   7   2      134.17      151.76      4.88 o
   6   7   2      873.37      857.12     13.03 o
   7   7   2       69.41       59.44      3.81 o
   8   7   2       75.01       68.48      7.40 o
   9   7   2     1144.99     1187.65     39.96 o
  10   7   2      795.29      796.03     29.87 o
  11   7   2       50.88       58.12      7.94 o
  13   7   2      101.53       90.54     10.76 o
  14   7   2        0.20       -3.77      4.17 o
  15   7   2       20.07       18.83      6.19 o
  16   7   2        2.88       13.86      5.92 o
  17   7   2        5.80        1.72     12.11 o
 -17   8   2        6.40        4.78      3.13 o
 -16   8   2       30.38       41.74      5.00 o
 -15   8   2        9.86       18.71      6.34 o
 -14   8   2        0.16       -1.96      2.09 o
 -13   8   2        6.90        8.71      2.73 o
 -12   8   2        8.24        6.11      2.32 o
 -11   8   2        7.16       -0.09      2.02 o
 -10   8   2        2.64       -0.02      1.91 o
  -9   8   2      554.53      526.05      9.93 o
  -8   8   2       39.22       33.34      2.10 o
  -7   8   2      536.64      522.82      8.51 o
  -6   8   2      351.88      370.55      6.42 o
  -5   8   2      127.09      115.63      4.05 o
  -4   8   2       41.39       43.37      2.29 o
  -3   8   2        9.37        7.17      1.42 o
  -2   8   2     1513.12     1619.27     23.18 o
  -1   8   2      672.79      642.37      9.67 o
   0   8   2       16.11       17.51      1.56 o
   1   8   2      231.06      226.25      4.37 o
   2   8   2      242.25      229.16      8.76 o
   3   8   2       55.15       51.29      2.20 o
   4   8   2       13.51       13.49      1.56 o
   5   8   2      242.16      259.95      5.49 o
   6   8   2      171.98      169.95      4.19 o
   7   8   2       80.80       83.55      3.59 o
   8   8   2       48.71       51.11      3.68 o
   9   8   2      152.31      151.65      8.21 o
  10   8   2      107.76      110.79      8.95 o
  11   8   2        5.85        5.79      5.45 o
  12   8   2       83.65       87.00      7.68 o
  13   8   2        1.33        7.33      3.74 o
  14   8   2        1.28        5.56      3.90 o
  15   8   2        0.30        1.03      3.62 o
  16   8   2       35.06       46.66      7.01 o
 -17   9   2        0.56        9.42      4.98 o
 -16   9   2       17.29       26.52      4.30 o
 -15   9   2       10.77        7.66      4.25 o
 -14   9   2        1.58        1.76      2.37 o
 -13   9   2        4.36        5.17      2.65 o
 -12   9   2       27.92       22.70      3.23 o
 -11   9   2       12.44       11.63      2.66 o
 -10   9   2      302.83      271.03      9.99 o
  -9   9   2      714.57      738.18     20.91 o
  -8   9   2      201.41      207.24      4.87 o
  -7   9   2       26.48       25.55      2.61 o
  -6   9   2        5.63        6.14      1.35 o
  -5   9   2      236.83      226.99      5.08 o
  -4   9   2       94.71       86.96      4.20 o
  -3   9   2      809.68      795.89     13.49 o
  -2   9   2      297.98      318.84      6.71 o
  -1   9   2       11.21       12.51      1.75 o
   0   9   2       22.85       20.81      1.73 o
   1   9   2       20.35       20.40      2.03 o
   2   9   2        0.53        3.04      1.18 o
   3   9   2       20.87       21.76      1.67 o
   4   9   2        9.33        8.17      1.26 o
   5   9   2       65.97       66.70      4.76 o
   6   9   2       27.11       27.38      1.95 o
   7   9   2       54.95       54.57      4.41 o
   8   9   2        8.62        8.55      1.74 o
   9   9   2       35.90       38.97      4.98 o
  10   9   2       19.52       16.18      5.52 o
  11   9   2       60.50       69.95      6.82 o
  12   9   2        0.51       -2.78      2.78 o
  13   9   2        2.69        2.57      8.48 o
  14   9   2        4.87       10.43      4.27 o
  15   9   2        0.02       10.17      6.86 o
 -16  10   2       36.38       46.13      6.55 o
 -15  10   2        1.75        6.37      6.51 o
 -14  10   2       37.57       43.51      8.58 o
 -13  10   2        4.63        3.83      2.38 o
 -12  10   2        0.17        0.39      2.15 o
 -11  10   2        3.34        3.26      3.72 o
 -10  10   2      108.55       97.34      6.83 o
  -9  10   2      763.18      778.94     26.51 o
  -8  10   2      514.28      523.97     10.69 o
  -7  10   2       71.96       69.51      3.89 o
  -6  10   2      104.99      105.99      3.58 o
  -5  10   2      122.33      124.70      6.30 o
  -4  10   2      146.76      149.85      5.50 o
  -3  10   2     1326.43     1295.64     19.73 o
  -2  10   2      382.53      395.05      8.02 o
  -1  10   2       51.29       47.39      2.97 o
   0  10   2        2.92        0.54      1.19 o
   1  10   2       50.59       48.17      2.27 o
   2  10   2       92.27       83.40      3.25 o
   3  10   2       19.36       21.46      1.89 o
   4  10   2       85.79       76.79      3.61 o
   5  10   2        2.06        0.42      1.37 o
   6  10   2        1.34        1.00      1.51 o
   7  10   2       12.21       12.18      2.07 o
   8  10   2       71.28       71.35      3.74 o
   9  10   2       57.66       55.29      5.95 o
  10  10   2       12.48        8.27      3.74 o
  11  10   2        3.31        2.98      3.56 o
  12  10   2        7.79       12.47      4.12 o
  13  10   2       11.84       13.82      4.46 o
  14  10   2        0.28       -0.76      3.70 o
  15  10   2        1.08        5.52      6.59 o
 -15  11   2        2.45        2.59      2.94 o
 -14  11   2        0.03       -1.36      2.44 o
 -13  11   2        1.47        4.51      2.51 o
 -12  11   2        8.37        3.63      2.42 o
 -11  11   2        1.58        1.97      2.85 o
 -10  11   2        0.12        1.96      2.79 o
  -9  11   2      209.12      201.30     13.72 o
  -8  11   2      165.08      155.33      6.38 o
  -7  11   2       56.91       50.72      4.04 o
  -6  11   2       34.22       38.10      2.59 o
  -5  11   2       11.15        8.41      1.68 o
  -4  11   2        1.80        2.36      1.80 o
  -3  11   2     1072.11     1079.80     17.25 o
  -2  11   2       24.92       17.57      2.32 o
  -1  11   2        5.70        1.28      1.58 o
   0  11   2      102.73       96.18      3.62 o
   1  11   2       10.67        7.87      1.77 o
   2  11   2        2.66        1.37      1.27 o
   3  11   2       44.61       46.04      2.96 o
   4  11   2        0.81        2.28      1.67 o
   5  11   2       43.78       41.55      3.25 o
   6  11   2       54.46       52.89      3.66 o
   7  11   2       38.58       33.41      2.99 o
   8  11   2       34.49       39.82      5.14 o
   9  11   2       17.01       12.92      3.27 o
  10  11   2        0.04        1.63      3.33 o
  11  11   2       35.32       42.44      6.93 o
  12  11   2        5.38       12.29      4.55 o
  13  11   2        1.37        0.81      5.65 o
  14  11   2        3.23        2.29      5.92 o
 -14  12   2        4.84        4.29      2.69 o
 -13  12   2        1.41        3.35      2.64 o
 -12  12   2        1.77        1.79      2.41 o
 -11  12   2       39.39       39.39      5.04 o
 -10  12   2        0.01       -0.26      2.60 o
  -9  12   2       22.04       19.64      6.37 o
  -8  12   2        0.44       -0.77      3.54 o
  -7  12   2       32.46       27.28      3.41 o
  -6  12   2      114.27       99.61      5.20 o
  -5  12   2      126.54      123.57      5.78 o
  -4  12   2       17.08       17.56      2.44 o
  -3  12   2      214.46      204.59      6.42 o
  -2  12   2       10.87        8.40      2.00 o
  -1  12   2        7.71        4.25      2.12 o
   0  12   2        0.02        1.11      1.34 o
   1  12   2       69.76       66.36      3.64 o
   2  12   2        3.16        1.79      1.72 o
   3  12   2       54.94       49.82      3.46 o
   4  12   2      766.85      683.09     12.28 o
   5  12   2       45.09       45.58      5.40 o
   6  12   2       24.37       25.13      2.95 o
   7  12   2        0.00       -2.66      2.96 o
   8  12   2        1.71       -1.99      2.42 o
   9  12   2       15.97       14.31      3.51 o
  10  12   2        0.86        1.82      3.97 o
  11  12   2        3.48       14.81      4.75 o
  12  12   2       11.19        7.67      7.00 o
  13  12   2        0.08        3.77      6.73 o
 -13  13   2       17.36       20.78      3.65 o
 -12  13   2        2.58        0.99      3.61 o
 -11  13   2        4.33        7.62      3.62 o
 -10  13   2        5.20        5.34      3.36 o
  -9  13   2       12.79       12.62      3.64 o
  -8  13   2        1.70        2.08      2.91 o
  -7  13   2        0.01       -1.92      1.92 o
  -6  13   2        0.02       -1.88      1.88 o
  -5  13   2        0.60       -1.94      1.94 o
  -4  13   2       55.81       50.05      3.43 o
  -3  13   2       11.11        8.86      2.16 o
  -2  13   2        5.39        3.78      2.21 o
  -1  13   2       19.10       19.92      2.71 o
   0  13   2        9.99       11.08      2.06 o
   1  13   2       35.88       32.30      2.79 o
   2  13   2        0.83        1.48      1.71 o
   3  13   2      107.12      115.45      4.76 o
   4  13   2       61.67       75.83      4.29 o
   5  13   2        2.99       -1.60      1.68 o
   6  13   2        0.02       -0.85      1.96 o
   7  13   2        0.91       -1.62      2.53 o
   8  13   2       27.58       38.96      4.77 o
   9  13   2       12.64       15.38      3.75 o
  10  13   2       36.04       46.47      6.66 o
  11  13   2      111.88      132.78     15.74 o
  12  13   2       16.72       12.51      7.13 o
 -12  14   2        1.12        0.58      2.83 o
 -11  14   2       11.51        8.10      2.96 o
 -10  14   2        5.10        4.74      3.35 o
  -9  14   2       41.88       39.77      5.14 o
  -8  14   2       23.31       22.56      4.29 o
  -7  14   2       16.00       15.81      3.05 o
  -6  14   2       56.50       58.47      7.61 o
  -5  14   2        4.94        5.86      2.51 o
  -4  14   2      107.52       92.50      7.28 o
  -3  14   2       87.50       89.36      4.80 o
  -2  14   2        4.37        2.75      2.01 o
  -1  14   2       31.22       30.54      2.77 o
   0  14   2        7.33        6.65      1.98 o
   1  14   2       10.05       10.67      2.18 o
   2  14   2       14.03       13.90      2.21 o
   3  14   2      128.62      134.50      4.80 o
   4  14   2      221.68      198.82      6.16 o
   5  14   2       18.98       21.01      2.71 o
   6  14   2        2.68        1.89      1.93 o
   7  14   2        0.63        0.74      2.75 o
   8  14   2        0.18        3.99      3.05 o
   9  14   2        0.21       -0.42      3.99 o
  10  14   2       11.41       14.83      4.99 o
  11  14   2        9.85       25.02      9.01 o
 -11  15   2        3.01        1.40      2.82 o
 -10  15   2        6.57        5.64      2.69 o
  -9  15   2        3.34        6.96      3.81 o
  -8  15   2        1.77       -0.52      3.26 o
  -7  15   2        0.02       -1.13      3.00 o
  -6  15   2        6.55        4.81      2.52 o
  -5  15   2        2.35       -0.70      2.91 o
  -4  15   2       11.23        5.58      2.51 o
  -3  15   2       12.23        9.05      4.43 o
  -2  15   2        0.81        2.56      2.03 o
  -1  15   2        1.22        1.81      2.47 o
   0  15   2       11.43        9.86      2.18 o
   1  15   2        0.19       -0.75      1.71 o
   2  15   2        0.22       -0.91      1.71 o
   3  15   2       58.01       56.70      4.10 o
   4  15   2       10.43       10.51      3.04 o
   5  15   2        0.07       -0.18      2.31 o
   6  15   2        0.00        4.85      3.14 o
   7  15   2        0.43        3.82      4.13 o
   8  15   2        3.80        7.29      6.26 o
   9  15   2        4.68       21.26      8.74 o
  10  15   2        0.21       -2.56      6.19 o
  -9  16   2        0.74       -0.14      3.13 o
  -8  16   2        1.83        8.45      3.78 o
  -7  16   2        0.60        1.05      4.62 o
  -6  16   2        0.15        7.10      6.87 o
  -5  16   2        1.62       -0.31      2.34 o
  -4  16   2       14.46       17.28      3.03 o
  -3  16   2       17.56       15.65      2.67 o
  -2  16   2        8.42       13.12      2.63 o
  -1  16   2       30.35       38.06      3.91 o
   0  16   2        2.43        4.76      2.40 o
   1  16   2        8.91        9.34      2.82 o
   2  16   2        1.05        3.14      2.32 o
   3  16   2       49.10       50.27      4.10 o
   4  16   2        6.31        3.21      3.39 o
   5  16   2        5.80        4.90      3.89 o
   6  16   2       32.59       26.51      5.78 o
   7  16   2       15.98       12.92      7.53 o
   8  16   2        6.38        6.73      6.73 o
  -7  17   2        0.03       -2.02      5.85 o
  -6  17   2        9.53        4.59      3.27 o
  -5  17   2        0.98        1.73      2.71 o
  -4  17   2       14.72       10.75      3.09 o
  -3  17   2        4.50        9.18      2.95 o
  -2  17   2       15.24       18.94      4.02 o
  -1  17   2       24.91       28.76      4.41 o
   0  17   2        0.00        0.46      2.78 o
   1  17   2        1.61        1.30      2.48 o
   2  17   2        1.03       -0.04      2.54 o
   3  17   2        1.48       -1.64      3.00 o
   4  17   2        2.94        1.49      4.47 o
   5  17   2        0.09       -5.78      5.78 o
  -2  18   2        0.00        6.51      4.71 o
  -1  18   2       12.96       17.54      5.31 o
   0  18   2        2.39        7.08      4.11 o
   1  18   2        2.96        9.41      4.13 o
 -18   1   3        4.53       12.55      5.09 o
 -17   1   3       29.56       40.74      7.13 o
 -16   1   3       24.67       25.81      3.63 o
 -15   1   3        2.80        5.25      1.96 o
 -14   1   3       57.88       51.70      4.08 o
 -13   1   3       97.02      106.96      4.93 o
 -12   1   3      373.58      352.24      6.99 o
 -11   1   3        0.22        0.15      1.12 o
 -10   1   3      196.02      184.81      3.99 o
  -9   1   3       13.10       17.11      1.29 o
  -8   1   3       32.76       27.51      1.64 o
  -7   1   3       73.98       60.86      1.97 o
  -6   1   3       39.83       29.59      0.98 o
  -5   1   3        3.24        5.93      0.64 o
  -4   1   3      104.37      100.78      2.18 o
  -3   1   3      552.83      526.21      6.24 o
  -2   1   3      464.11      414.50      5.35 o
  -1   1   3      205.68      207.99      3.83 o
   0   1   3       36.25       36.14      2.51 o
   1   1   3      645.74      637.79     13.48 o
   2   1   3        2.15        1.78      0.91 o
   3   1   3      509.14      472.13     17.93 o
   4   1   3      232.54      220.84      6.03 o
   5   1   3      255.12      230.46      7.86 o
   6   1   3      197.05      202.58      5.33 o
   7   1   3        0.63        1.93      1.41 o
   8   1   3       44.56       42.44      2.99 o
   9   1   3        3.27        2.20      1.86 o
  10   1   3        1.12        5.80      2.71 o
  11   1   3       11.77       12.71      3.38 o
  12   1   3        7.30        4.73      2.90 o
  13   1   3       13.85       11.23      3.63 o
  14   1   3       95.94       96.83      8.07 o
  15   1   3        5.80       13.83      3.75 o
  16   1   3        5.53       12.46      8.34 o
  17   1   3        1.72       11.03      5.11 o
 -18   2   3       20.01       19.66      4.25 o
 -17   2   3       27.31       33.30      3.68 o
 -16   2   3        9.08       11.98      2.66 o
 -15   2   3        2.48        1.40      1.63 o
 -14   2   3       52.24       42.44      3.04 o
 -13   2   3        0.02       -0.16      1.47 o
 -12   2   3      526.67      548.66      8.99 o
 -11   2   3      221.06      210.76      4.57 o
 -10   2   3       78.86       75.45      2.69 o
  -9   2   3        8.01       10.82      1.14 o
  -8   2   3        2.90        1.95      0.70 o
  -7   2   3       54.12       52.75      1.64 o
  -6   2   3     1022.14     1006.25      9.73 o
  -5   2   3      708.87      670.39      6.92 o
  -4   2   3      363.18      313.26      3.94 o
  -3   2   3      158.00      164.56      2.46 o
  -2   2   3      640.31      704.85      7.68 o
  -1   2   3     1295.28     1224.77     20.54 o
   0   2   3      365.41      306.00      6.99 o
   1   2   3      312.66      330.67      6.74 o
   2   2   3      130.40      135.73      4.56 o
   3   2   3        6.07        8.44      1.18 o
   4   2   3      101.71      121.60      3.55 o
   5   2   3      130.27      150.46      4.96 o
   6   2   3        0.00       -1.03      1.03 o
   7   2   3        3.52        5.00      1.49 o
   8   2   3       16.12       19.56      2.61 o
   9   2   3      155.06      152.57      6.03 o
  10   2   3        6.52        6.92      2.80 o
  11   2   3       37.83       36.56      4.84 o
  12   2   3        0.34        4.77      2.80 o
  13   2   3       34.18       40.47      5.33 o
  14   2   3        3.94        6.80      4.10 o
  15   2   3       15.78       20.61      5.38 o
  16   2   3        9.90        8.21      5.38 o
  17   2   3        0.83       11.97      5.78 o
 -18   3   3        0.12        3.34      3.68 o
 -17   3   3        1.02        2.47      2.23 o
 -16   3   3       15.16       26.03      3.33 o
 -15   3   3        5.32        4.59      2.32 o
 -14   3   3        2.00        1.60      1.52 o
 -13   3   3        1.19       -0.02      1.49 o
 -12   3   3      295.07      284.27      5.69 o
 -11   3   3      565.42      551.37      9.85 o
 -10   3   3       51.90       51.07      2.39 o
  -9   3   3      297.15      303.52      5.29 o
  -8   3   3        6.68        7.99      0.99 o
  -7   3   3       12.27       25.31      1.39 o
  -6   3   3      282.47      294.06      3.62 o
  -5   3   3        0.90        1.72      0.58 o
  -4   3   3      295.54      328.49      4.07 o
  -3   3   3        0.03        3.66      0.61 o
  -2   3   3       50.93       59.24      1.81 o
  -1   3   3      455.56      490.06      7.43 o
   0   3   3        1.71        0.16      1.08 o
   1   3   3      130.86      154.75      4.89 o
   2   3   3      528.05      556.69     10.30 o
   3   3   3       17.43       17.35      1.29 o
   4   3   3        0.14       -0.13      1.06 o
   5   3   3        1.55        0.30      1.02 o
   6   3   3       12.24       12.81      1.53 o
   7   3   3        0.45        2.30      1.26 o
   8   3   3        1.15        2.17      1.43 o
   9   3   3       82.08       82.68      4.17 o
  10   3   3        2.17        5.03      2.71 o
  11   3   3        7.86        4.26      2.81 o
  12   3   3       35.48       32.03      4.84 o
  13   3   3        0.01       -0.09      2.81 o
  14   3   3       10.06        9.92      3.51 o
  15   3   3        5.36        1.61      4.71 o
  16   3   3        3.15        0.67      4.31 o
  17   3   3        5.80       15.07      6.46 o
 -18   4   3        5.67        1.85      2.71 o
 -17   4   3        0.49        1.32      2.27 o
 -16   4   3        4.27       -0.30      2.29 o
 -15   4   3       12.81       13.30      4.24 o
 -14   4   3        0.62       -0.66      2.20 o
 -13   4   3       40.18       31.36      3.46 o
 -12   4   3      121.80      128.30      4.79 o
 -11   4   3       24.30       22.10      2.92 o
 -10   4   3       97.69       99.28      3.45 o
  -9   4   3        1.64        2.00      1.04 o
  -8   4   3        9.00        6.88      1.05 o
  -7   4   3       77.47       61.03      2.19 o
  -6   4   3        7.03        7.01      0.90 o
  -5   4   3      782.67      824.45      8.60 o
  -4   4   3      196.44      237.26      3.59 o
  -3   4   3        0.88        1.40      0.60 o
  -2   4   3       26.14       24.82      1.41 o
  -1   4   3      923.54      856.02     10.38 o
   0   4   3       95.92       85.51      2.92 o
   1   4   3      634.47      658.24     14.28 o
   2   4   3     1547.45     1519.25     38.44 o
   3   4   3      239.52      235.78      7.48 o
   4   4   3      289.22      309.47      5.50 o
   5   4   3        7.58        7.58      1.13 o
   6   4   3        1.31        1.01      1.23 o
   7   4   3        6.36        5.74      1.46 o
   8   4   3       82.20       87.21      3.33 o
   9   4   3      165.55      158.80      5.20 o
  10   4   3       50.61       52.79      4.25 o
  11   4   3       41.41       41.64      4.10 o
  12   4   3       19.26       19.17      3.23 o
  13   4   3       44.67       50.87      4.71 o
  14   4   3        2.30       -4.44      4.44 o
  15   4   3        8.77        8.61      5.65 o
  16   4   3        0.11        4.04      5.25 o
  17   4   3        1.27        1.88      4.84 o
 -18   5   3        0.12       -0.60      2.65 o
 -17   5   3        3.18        6.84      2.85 o
 -16   5   3        0.77       -2.95      2.95 o
 -15   5   3        0.01        1.21      3.08 o
 -14   5   3      107.69      114.81      9.37 o
 -13   5   3        0.86        1.95      2.28 o
 -12   5   3       43.00       35.45      5.06 o
 -11   5   3        0.10       -1.75      2.02 o
 -10   5   3        6.04        5.02      1.36 o
  -9   5   3       17.44       15.73      1.65 o
  -8   5   3      364.72      395.55      5.94 o
  -7   5   3        1.34        0.85      0.73 o
  -6   5   3       35.67       36.37      1.71 o
  -5   5   3       58.70       53.45      2.21 o
  -4   5   3      152.98      169.64      2.68 o
  -3   5   3      317.41      307.37      4.23 o
  -2   5   3       97.95       94.67      3.06 o
  -1   5   3      604.66      590.56      7.80 o
   0   5   3      239.34      262.94      5.26 o
   1   5   3      618.13      656.54     10.62 o
   2   5   3      661.64      704.70     11.87 o
   3   5   3      671.64      698.89     13.57 o
   4   5   3       34.97       39.81      2.51 o
   5   5   3      168.05      153.28      4.78 o
   6   5   3        0.02        0.31      0.95 o
   7   5   3       10.00        9.15      1.79 o
   8   5   3       11.26       11.50      2.46 o
   9   5   3       26.00       30.80      2.76 o
  10   5   3       16.77       20.67      3.06 o
  11   5   3      293.60      288.59      9.00 o
  12   5   3        1.97        2.39      2.32 o
  13   5   3        0.17        0.33      3.10 o
  14   5   3        1.54       -3.12      3.12 o
  15   5   3       13.97       14.59      4.50 o
  16   5   3        0.74       -4.17      4.17 o
 -18   6   3        0.00       -3.23      3.23 o
 -17   6   3       29.26       27.75      4.12 o
 -16   6   3        0.15        1.01      3.09 o
 -15   6   3        5.91        7.69      4.02 o
 -14   6   3        0.05        2.70      2.40 o
 -13   6   3        6.08        4.96      2.60 o
 -12   6   3       53.74       45.63      4.39 o
 -11   6   3        1.18        0.36      1.46 o
 -10   6   3       30.11       27.14      1.87 o
  -9   6   3      121.43      118.60      5.19 o
  -8   6   3       14.79       18.07      1.82 o
  -7   6   3       87.92       90.06      3.00 o
  -6   6   3      153.19      164.84      4.92 o
  -5   6   3       44.77       54.36      2.29 o
  -4   6   3      160.20      145.15      2.98 o
  -3   6   3       47.82       42.25      1.38 o
  -2   6   3       63.07       54.32      1.74 o
  -1   6   3      164.76      164.91      3.28 o
   0   6   3       74.04       62.96      3.98 o
   1   6   3        0.97        3.84      0.96 o
   2   6   3        9.72       14.14      1.33 o
   3   6   3      264.98      277.32      5.42 o
   4   6   3       20.12       28.00      2.34 o
   5   6   3        0.49       -0.69      1.29 o
   6   6   3        0.02        1.53      1.42 o
   7   6   3       30.92       26.26      2.51 o
   8   6   3      209.21      205.54      6.72 o
   9   6   3       11.05       13.66      2.21 o
  10   6   3       34.77       39.44      3.67 o
  11   6   3       96.16       95.43      5.34 o
  12   6   3       36.45       34.19     12.85 o
  13   6   3       39.71       36.44      5.46 o
  14   6   3        0.85       -0.63      3.26 o
  15   6   3        8.35       13.74      4.49 o
  16   6   3        1.32        4.98      6.05 o
 -18   7   3        0.92        0.67      4.04 o
 -17   7   3       33.42       45.91      5.22 o
 -16   7   3        2.58        2.60      2.65 o
 -15   7   3        8.97        6.95      2.83 o
 -14   7   3        0.06        2.07      2.44 o
 -13   7   3       10.53        6.01      2.60 o
 -12   7   3      104.11       85.02      5.09 o
 -11   7   3       50.91       49.57      3.98 o
 -10   7   3       16.00       19.25      2.08 o
  -9   7   3        0.11       -0.01      0.88 o
  -8   7   3        2.69        4.72      0.97 o
  -7   7   3        6.25        8.69      1.09 o
  -6   7   3        2.69        1.02      0.84 o
  -5   7   3       50.36       63.11      3.36 o
  -4   7   3       72.41       60.06      2.63 o
  -3   7   3       27.81       20.23      1.59 o
  -2   7   3       17.60       17.74      1.46 o
  -1   7   3        0.01        0.47      0.98 o
   0   7   3        0.32       -0.54      0.96 o
   1   7   3      111.69       96.30      2.99 o
   2   7   3       10.82       12.26      1.43 o
   3   7   3       21.64       25.23      1.82 o
   4   7   3      311.37      311.61      6.18 o
   5   7   3      161.45      142.00      4.41 o
   6   7   3        3.25        4.13      2.12 o
   7   7   3        4.23        4.18      1.70 o
   8   7   3       25.40       21.94      3.67 o
   9   7   3       30.51       42.12      4.91 o
  10   7   3       50.13       42.85      5.15 o
  11   7   3        0.73        0.28      2.75 o
  12   7   3      139.85      145.24     10.90 o
  13   7   3       43.25       51.32      6.86 o
  14   7   3       48.18       63.52      9.48 o
  15   7   3        6.35       -5.25      5.25 o
  16   7   3        2.76        2.02      5.78 o
 -17   8   3       17.92       22.87      6.73 o
 -16   8   3       11.72       11.82      4.57 o
 -15   8   3        0.00        6.27      2.83 o
 -14   8   3        1.10        0.44      3.26 o
 -13   8   3        8.62        3.22      3.87 o
 -12   8   3       78.18       75.47      6.93 o
 -11   8   3        3.88        8.37      2.43 o
 -10   8   3      125.87      114.64      7.48 o
  -9   8   3       94.91       98.49      4.36 o
  -8   8   3      127.52      112.29      3.65 o
  -7   8   3        2.69        1.64      1.20 o
  -6   8   3        1.08        0.97      0.97 o
  -5   8   3       39.35       34.66      1.90 o
  -4   8   3      225.14      229.89      4.82 o
  -3   8   3        2.53        3.84      1.06 o
  -2   8   3        0.20       -0.14      0.79 o
  -1   8   3      157.20      153.55      4.34 o
   0   8   3      158.43      162.52      5.25 o
   1   8   3       16.67       15.59      2.00 o
   2   8   3       81.77       76.05      2.96 o
   3   8   3        5.08        5.91      1.36 o
   4   8   3        0.29       -0.06      1.11 o
   5   8   3       17.55       17.10      1.84 o
   6   8   3       40.23       41.14      4.29 o
   7   8   3       47.46       56.48      4.04 o
   8   8   3       20.01       21.77      2.34 o
   9   8   3        2.23        2.62      2.29 o
  10   8   3        7.19        4.07      3.53 o
  11   8   3        5.79        5.87      3.58 o
  12   8   3       43.05       45.18      6.79 o
  13   8   3       72.30       71.17     12.11 o
  14   8   3      114.06      118.39     15.07 o
  15   8   3        0.14       -2.02      5.78 o
 -16   9   3        4.45       11.03      3.38 o
 -15   9   3        4.64        5.50      2.85 o
 -14   9   3        0.30       -0.87      2.41 o
 -13   9   3       23.93       22.58      3.61 o
 -12   9   3        7.69        9.56      2.52 o
 -11   9   3       27.57       26.34      3.39 o
 -10   9   3      236.40      214.15      7.72 o
  -9   9   3       49.94       44.28      3.35 o
  -8   9   3        9.65        8.29      1.70 o
  -7   9   3       34.69       29.90      2.38 o
  -6   9   3        2.54        2.04      1.19 o
  -5   9   3       17.72       19.08      1.76 o
  -4   9   3       37.46       37.02      2.04 o
  -3   9   3      206.81      185.36      4.58 o
  -2   9   3       58.30       59.01      2.84 o
  -1   9   3      122.90      126.65      4.19 o
   0   9   3       24.64       22.89      2.99 o
   1   9   3        6.83        7.17      1.43 o
   2   9   3        0.10       -0.25      0.95 o
   3   9   3       66.89       62.96      3.08 o
   4   9   3      160.79      157.48      4.50 o
   5   9   3      131.24      129.35      4.22 o
   6   9   3        2.23        4.40      1.54 o
   7   9   3        9.24        9.99      2.00 o
   8   9   3        2.82        3.10      1.78 o
   9   9   3        3.66        6.31      2.67 o
  10   9   3       21.52       24.27      4.65 o
  11   9   3        2.89        2.41      2.69 o
  12   9   3       35.69       37.99      9.62 o
  13   9   3        9.76        1.20      3.98 o
  14   9   3       14.66        9.86      5.04 o
  15   9   3        8.80        2.30      4.40 o
 -16  10   3        2.25        4.31      4.44 o
 -15  10   3        8.17       11.65      3.35 o
 -14  10   3        5.50        5.46      3.04 o
 -13  10   3        2.81        6.01      2.55 o
 -12  10   3        0.27        0.80      2.20 o
 -11  10   3       18.42       15.71      2.90 o
 -10  10   3       28.00       22.99      2.79 o
  -9  10   3       17.07       15.58      2.48 o
  -8  10   3       66.56       48.27      5.46 o
  -7  10   3       79.73       88.59      4.38 o
  -6  10   3       13.61       12.83      1.68 o
  -5  10   3      182.56      168.78      4.27 o
  -4  10   3       14.47       13.02      1.73 o
  -3  10   3      555.29      557.16      9.96 o
  -2  10   3      738.01      735.86     11.54 o
  -1  10   3        7.38        2.15      1.68 o
   0  10   3      178.37      178.98      5.19 o
   1  10   3       30.57       32.02      3.26 o
   2  10   3       53.78       51.69      3.23 o
   3  10   3        0.01        1.16      1.58 o
   4  10   3       11.89       13.23      2.42 o
   5  10   3       22.71       23.63      2.34 o
   6  10   3      117.80       94.80      4.01 o
   7  10   3       85.61       87.77      5.71 o
   8  10   3        1.35        1.60      2.39 o
   9  10   3        8.69       11.98      3.96 o
  10  10   3        0.16        0.50      4.32 o
  11  10   3        2.51        7.20      7.94 o
  12  10   3        0.00       -3.00      3.57 o
  13  10   3       13.78        9.05      5.04 o
  14  10   3        5.69        1.69      6.52 o
 -15  11   3        3.80       12.51      5.25 o
 -14  11   3        2.76        3.31      2.78 o
 -13  11   3        0.27        0.87      2.25 o
 -12  11   3        1.56        1.01      2.24 o
 -11  11   3        1.51       -2.02      2.02 o
 -10  11   3        3.04        2.58      2.00 o
  -9  11   3        2.51        5.30      2.09 o
  -8  11   3       23.36       22.93      3.30 o
  -7  11   3       22.58       26.71      2.81 o
  -6  11   3        0.00       -0.55      1.41 o
  -5  11   3        5.25        4.39      1.60 o
  -4  11   3       57.14       53.44      3.18 o
  -3  11   3      214.40      217.77      5.40 o
  -2  11   3      304.34      300.58      6.47 o
  -1  11   3       59.30       57.31      3.50 o
   0  11   3       48.44       50.52      3.26 o
   1  11   3       20.14       24.12      2.67 o
   2  11   3       80.09       85.06      3.71 o
   3  11   3       70.68       73.25      3.77 o
   4  11   3        6.41        3.38      1.70 o
   5  11   3       22.66       19.86      2.35 o
   6  11   3        4.21        3.29      1.75 o
   7  11   3        0.93        0.09      1.63 o
   8  11   3        0.01       -2.41      2.41 o
   9  11   3        0.03       -2.48      3.30 o
  10  11   3        0.00       -3.50      3.50 o
  11  11   3        7.48        3.00      4.51 o
  12  11   3        0.99        0.49      5.72 o
  13  11   3        5.68        0.74      9.42 o
 -14  12   3        6.83        6.75      3.90 o
 -13  12   3        0.62       -1.58      2.10 o
 -12  12   3        6.32        5.13      2.64 o
 -11  12   3       19.49       19.16      3.31 o
 -10  12   3       76.86       72.11      4.55 o
  -9  12   3        1.11        0.85      1.93 o
  -8  12   3       71.55       71.08      4.40 o
  -7  12   3      142.08      137.93      5.60 o
  -6  12   3        2.92        3.94      1.70 o
  -5  12   3        6.45        6.40      1.81 o
  -4  12   3       54.92       56.53      3.29 o
  -3  12   3       46.91       43.04      3.19 o
  -2  12   3        5.75        4.12      1.78 o
  -1  12   3        0.43       -1.47      1.47 o
   0  12   3       31.73       26.28      3.15 o
   1  12   3        0.40       -1.42      1.42 o
   2  12   3       11.81       17.50      2.14 o
   3  12   3       97.45       92.71      3.97 o
   4  12   3       70.76       77.23      4.10 o
   5  12   3        4.44        3.93      2.81 o
   6  12   3        3.50        2.08      1.82 o
   7  12   3        0.38       -1.46      1.93 o
   8  12   3        6.18       -0.45      3.61 o
   9  12   3       28.63       31.35     10.43 o
  10  12   3        0.14       -3.61      3.61 o
  11  12   3       12.71        8.89     11.97 o
  12  12   3       16.31       20.38      6.09 o
 -13  13   3        0.72        0.05      3.32 o
 -12  13   3       13.22       16.46      3.33 o
 -11  13   3        0.01        0.14      2.27 o
 -10  13   3        9.07       11.68      2.79 o
  -9  13   3        0.37       -1.65      1.65 o
  -8  13   3        1.22       -1.66      1.91 o
  -7  13   3       72.24       66.44      4.32 o
  -6  13   3       25.31       24.81      2.95 o
  -5  13   3       26.16       23.91      2.45 o
  -4  13   3        4.72        5.03      1.77 o
  -3  13   3       10.67       10.62      2.11 o
  -2  13   3        1.73        5.81      1.91 o
  -1  13   3        2.44        3.54      1.77 o
   0  13   3        7.03        4.49      1.87 o
   1  13   3       23.90       22.84      2.64 o
   2  13   3       49.01       48.02      3.16 o
   3  13   3        2.22        2.29      1.67 o
   4  13   3        0.07        1.70      1.63 o
   5  13   3       25.64       21.71      2.64 o
   6  13   3       30.41       29.31      3.49 o
   7  13   3        2.29        2.00      2.91 o
   8  13   3        8.83        6.58      3.40 o
   9  13   3        6.33        8.53      4.69 o
  10  13   3        9.93       13.41      5.46 o
  11  13   3       10.48       13.76      6.73 o
 -12  14   3        0.05        2.70      3.51 o
 -11  14   3        4.21        3.73      2.98 o
 -10  14   3        0.37        1.08      2.47 o
  -9  14   3        0.02        1.82      2.19 o
  -8  14   3       19.62       23.62      5.44 o
  -7  14   3       22.23       16.87      3.67 o
  -6  14   3        0.14       -1.85      1.85 o
  -5  14   3        9.32       12.61      2.44 o
  -4  14   3       37.55       42.22      3.15 o
  -3  14   3       39.69       44.56      3.45 o
  -2  14   3        0.02       -1.05      1.61 o
  -1  14   3        0.56        0.44      1.67 o
   0  14   3        6.26        6.62      2.05 o
   1  14   3       14.80       14.91      2.19 o
   2  14   3       40.55       41.56      3.08 o
   3  14   3       61.21       57.86      3.63 o
   4  14   3       25.90       19.91      2.85 o
   5  14   3        1.58        3.61      2.14 o
   6  14   3        1.04        0.61      2.44 o
   7  14   3        0.12       -1.09      3.17 o
   8  14   3        6.08        4.11      3.57 o
   9  14   3       11.31        5.09      4.84 o
  10  14   3        2.96        4.12      4.95 o
 -10  15   3        1.62        1.85      4.44 o
  -9  15   3        0.04        1.23      2.49 o
  -8  15   3       45.02       48.79      4.11 o
  -7  15   3       13.11       18.06      2.88 o
  -6  15   3        2.96        1.53      2.01 o
  -5  15   3       23.11       22.40      2.90 o
  -4  15   3        0.91        1.01      2.05 o
  -3  15   3        2.23        2.23      2.17 o
  -2  15   3        5.94        7.49      2.10 o
  -1  15   3        0.45        3.67      1.93 o
   0  15   3       12.86       12.85      2.41 o
   1  15   3        3.17        6.80      2.83 o
   2  15   3        5.57        4.35      2.14 o
   3  15   3       61.89       57.30      4.07 o
   4  15   3       40.56       55.88      4.08 o
   5  15   3       53.32       60.60      5.03 o
   6  15   3        7.67        5.43      4.24 o
   7  15   3        9.07        7.25      3.55 o
   8  15   3        4.58        2.22      8.14 o
  -8  16   3       11.09       21.02      5.37 o
  -7  16   3        8.77       12.26      3.00 o
  -6  16   3        0.79        1.69      2.04 o
  -5  16   3        0.35        0.36      2.05 o
  -4  16   3        0.01        1.92      2.04 o
  -3  16   3        5.24        8.84      2.40 o
  -2  16   3        0.07        1.14      2.23 o
  -1  16   3       14.12       19.05      2.79 o
   0  16   3       18.77       23.73      3.02 o
   1  16   3        0.07        1.39      2.10 o
   2  16   3       22.59       20.81      3.46 o
   3  16   3       47.13       49.91      7.22 o
   4  16   3       63.98       64.67      5.24 o
   5  16   3      121.31      123.58      8.47 o
   6  16   3       15.62       22.60      5.90 o
  -5  17   3       29.88       37.46      6.43 o
  -4  17   3       30.47       43.91      6.78 o
  -3  17   3       47.35       48.19     14.80 o
  -2  17   3       37.44       44.88      6.61 o
  -1  17   3       39.15       59.12      5.90 o
   0  17   3        8.95       11.01      4.38 o
   1  17   3        3.12        7.33      4.14 o
   2  17   3        5.94        8.25      3.25 o
   3  17   3       10.94       16.37      3.85 o
 -18   0   4       14.90       22.63      5.04 o
 -17   0   4        8.49       19.36      4.40 o
 -16   0   4        3.43        1.77      2.24 o
 -15   0   4       31.77       30.09      3.70 o
 -14   0   4        2.32        4.51      2.21 o
 -13   0   4       93.07       91.81      8.26 o
 -12   0   4     1905.86     1869.77     29.81 o
 -11   0   4     1121.15     1103.63     21.90 o
 -10   0   4      947.12      936.27     14.37 o
  -9   0   4        6.23        4.54      1.12 o
  -8   0   4       90.29       73.98      2.33 o
  -7   0   4       12.00        7.88      1.60 o
  -6   0   4      278.57      265.85      6.38 o
  -5   0   4       18.07       22.71      2.02 o
  -4   0   4        1.33        2.20      0.95 o
  -3   0   4      218.94      193.31      5.75 o
  -2   0   4        4.02        3.42      1.39 o
  -1   0   4        2.21        0.03      1.43 o
   0   0   4     2464.74     2379.66     55.63 o
   1   0   4     2181.50     2363.16    125.18 o
   2   0   4       52.62       64.71      7.94 o
   3   0   4      105.54       98.21      8.48 o
   4   0   4        2.90        6.92      1.88 o
   5   0   4        0.55        1.54      1.71 o
   6   0   4       31.85       28.78      4.04 o
   7   0   4       61.71       63.57     10.83 o
   8   0   4      249.33      231.96      9.34 o
   9   0   4       38.75       32.96      7.00 o
  10   0   4      149.22      160.63     12.65 o
  11   0   4        0.01        4.44      4.04 o
  12   0   4      106.01       98.61     11.84 o
  13   0   4       11.65       13.72      5.65 o
  14   0   4        3.61        4.17      4.57 o
  15   0   4      173.30      168.84     14.39 o
  16   0   4       24.03       26.37      7.00 o
 -18   1   4        4.50        9.30      3.71 o
 -17   1   4        3.26        7.16      2.40 o
 -16   1   4        0.13       -0.88      2.01 o
 -15   1   4        5.96        6.80      1.90 o
 -14   1   4        1.83        2.51      1.73 o
 -13   1   4       41.34       33.53      2.91 o
 -12   1   4      182.80      187.58      5.71 o
 -11   1   4       12.97       17.30      2.86 o
 -10   1   4       23.58       23.03      1.40 o
  -9   1   4       20.15       20.15      1.16 o
  -8   1   4      132.82      127.73      2.20 o
  -7   1   4       98.79       85.52      2.63 o
  -6   1   4      131.96      140.51      2.90 o
  -5   1   4      459.74      495.62      7.66 o
  -4   1   4       95.63       94.83      2.07 o
  -3   1   4      184.51      173.38      2.94 o
  -2   1   4       16.25       11.93      1.33 o
  -1   1   4      772.58      717.53     10.27 o
   0   1   4       98.83       79.16      4.16 o
   1   1   4      732.55      710.25     12.66 o
   2   1   4       30.43       25.57      2.96 o
   3   1   4      225.85      229.42      5.67 o
   4   1   4       17.41       10.33      1.86 o
   5   1   4        7.55        8.50      1.58 o
   6   1   4      160.50      176.54      5.46 o
   7   1   4        4.78        4.23      1.63 o
   8   1   4       72.92       73.32      8.37 o
   9   1   4       45.91       49.78      6.06 o
  10   1   4       16.34       16.13      3.85 o
  11   1   4        7.19       11.10      3.61 o
  12   1   4        1.37        2.57      2.94 o
  13   1   4        3.96        5.80      3.42 o
  14   1   4        8.40       10.74      3.84 o
  15   1   4        1.81       11.30      3.81 o
  16   1   4        1.55       11.35      3.46 o
 -18   2   4       17.61       24.77      5.25 o
 -17   2   4        6.94       10.03      2.60 o
 -16   2   4       36.07       46.72      4.72 o
 -15   2   4       16.71       19.96      2.51 o
 -14   2   4       53.81       55.32      3.58 o
 -13   2   4      199.33      202.62      5.86 o
 -12   2   4      303.05      300.06      8.04 o
 -11   2   4      111.56      116.47      3.56 o
 -10   2   4        8.38        7.79      1.19 o
  -9   2   4        0.02       -0.62      0.70 o
  -8   2   4        1.46        1.85      0.69 o
  -7   2   4       72.74       80.99      2.45 o
  -6   2   4      225.33      221.02      3.75 o
  -5   2   4     1115.53     1188.71     12.90 o
  -4   2   4      331.88      354.44      4.74 o
  -3   2   4      128.78      140.29      3.61 o
  -2   2   4      420.89      430.12      6.24 o
  -1   2   4      526.73      546.92      8.55 o
   0   2   4      486.12      499.58      9.84 o
   1   2   4     1462.01     1466.59     42.76 o
   2   2   4      914.56      930.51     19.55 o
   3   2   4     1397.44     1419.39     22.73 o
   4   2   4       91.62       94.19      3.45 o
   5   2   4        9.84       11.82      1.99 o
   6   2   4       84.35       92.60      3.96 o
   7   2   4      310.55      321.84      9.08 o
   8   2   4      507.58      544.63     13.38 o
   9   2   4        0.12       -0.30      2.07 o
  10   2   4        3.11        1.73      2.70 o
  11   2   4        0.04        0.38      2.51 o
  12   2   4        0.01       -0.75      2.81 o
  13   2   4       22.57       25.75      4.90 o
  14   2   4        5.11        8.64      3.84 o
  15   2   4       47.13       45.24      6.24 o
  16   2   4        6.51       12.65      5.11 o
 -18   3   4        0.22        3.66      2.63 o
 -17   3   4        0.38       -0.46      2.21 o
 -16   3   4        0.89        1.71      2.62 o
 -15   3   4        3.88        1.25      1.74 o
 -14   3   4       34.69       32.15      3.93 o
 -13   3   4       16.55       16.48      2.32 o
 -12   3   4       69.54       73.91      3.89 o
 -11   3   4       57.62       53.50      2.66 o
 -10   3   4       46.48       48.54      2.15 o
  -9   3   4       73.47       73.00      2.44 o
  -8   3   4      231.71      226.89      3.19 o
  -7   3   4      140.54      133.34      2.50 o
  -6   3   4      829.92      875.45     10.55 o
  -5   3   4      768.10      837.41      9.45 o
  -4   3   4      798.56      854.88      9.57 o
  -3   3   4       40.86       38.60      1.47 o
  -2   3   4      158.89      155.74      2.73 o
  -1   3   4      698.71      703.49     14.63 o
   0   3   4     3204.94     3154.91     54.60 o
   1   3   4     4002.86     3824.93     69.39 o
   2   3   4     1689.15     1704.92     27.47 o
   3   3   4      655.56      647.48     19.19 o
   4   3   4      338.74      322.11      6.91 o
   5   3   4      116.74      120.93      6.52 o
   6   3   4       37.65       42.68      3.20 o
   7   3   4      142.21      143.30      5.62 o
   8   3   4        6.95        7.49      2.84 o
   9   3   4      196.00      197.63      7.32 o
  10   3   4       78.68       84.68      7.49 o
  11   3   4        3.43       -0.32      2.93 o
  12   3   4        1.21        1.21      3.00 o
  13   3   4        0.29        1.44      4.10 o
  14   3   4        0.02        7.80      3.57 o
  15   3   4        2.62        7.53      5.25 o
  16   3   4        0.16       12.65      5.65 o
 -18   4   4        8.90       12.28      3.75 o
 -17   4   4        5.26        7.44      3.04 o
 -16   4   4        1.91       -1.84      2.34 o
 -15   4   4       19.61       22.13      3.17 o
 -14   4   4        0.07       -1.87      1.87 o
 -13   4   4        0.40       -0.02      1.90 o
 -12   4   4      158.17      146.22      5.17 o
 -11   4   4       56.92       52.35      2.98 o
 -10   4   4       12.56       11.39      1.33 o
  -9   4   4        5.77        3.48      0.89 o
  -8   4   4       97.53       90.47      3.14 o
  -7   4   4       54.00       58.37      1.99 o
  -6   4   4       78.56       80.09      2.12 o
  -5   4   4       53.11       60.09      2.13 o
  -4   4   4       48.36       46.62      2.40 o
  -3   4   4       58.18       52.67      1.89 o
  -2   4   4       18.20       23.13      1.31 o
  -1   4   4       35.19       32.93      2.20 o
   0   4   4     1208.58     1274.96     24.39 o
   1   4   4     3281.36     3292.65     57.11 o
   2   4   4      242.09      231.41      9.33 o
   3   4   4      273.07      283.86     11.97 o
   4   4   4        5.48        6.69      2.08 o
   5   4   4      168.15      181.06      8.54 o
   6   4   4       25.62       27.64      2.63 o
   7   4   4       14.58       11.96      2.26 o
   8   4   4       47.66       58.23      4.24 o
   9   4   4      287.66      320.35     33.70 o
  10   4   4      453.88      480.12     17.09 o
  11   4   4      132.60      145.63      9.21 o
  12   4   4        0.40        0.41      3.00 o
  13   4   4       25.42       25.98      4.75 o
  14   4   4        9.80       14.26      6.59 o
  15   4   4        0.17        4.31      4.84 o
  16   4   4        7.41        9.42      5.38 o
 -18   5   4        9.19       14.57      6.79 o
 -17   5   4       19.04       18.72      3.77 o
 -16   5   4        1.84        2.90      2.76 o
 -15   5   4        6.71       11.28      3.78 o
 -14   5   4      117.84      120.53      6.87 o
 -13   5   4       53.40       51.76      4.71 o
 -12   5   4        1.74        2.28      2.00 o
 -11   5   4       20.80       19.75      2.42 o
 -10   5   4        0.64       -0.26      1.12 o
  -9   5   4       45.46       46.21      2.48 o
  -8   5   4        6.55        5.16      1.18 o
  -7   5   4       98.80      116.15      3.25 o
  -6   5   4      307.94      334.52      5.52 o
  -5   5   4       16.10       14.61      1.20 o
  -4   5   4       76.29       75.01      2.12 o
  -3   5   4      155.90      152.77      3.28 o
  -2   5   4        0.00       -0.30      0.81 o
  -1   5   4       64.00       68.77      5.57 o
   0   5   4      840.92      844.30     17.19 o
   1   5   4       12.25       16.83      2.43 o
   2   5   4      204.18      214.56      8.77 o
   3   5   4       80.53       95.39     12.58 o
   4   5   4      111.89      108.55      9.82 o
   5   5   4       29.54       38.88      4.31 o
   6   5   4        2.93        2.74      1.88 o
   7   5   4      118.90      103.66      4.90 o
   8   5   4       20.91       23.41      2.86 o
   9   5   4      146.50      146.15      8.62 o
  10   5   4      514.39      497.28     25.43 o
  11   5   4       28.16       39.60      5.44 o
  12   5   4        0.32        2.58      3.16 o
  13   5   4       67.84       75.07     11.44 o
  14   5   4       27.25       42.11      9.28 o
  15   5   4       16.72       22.74      7.13 o
 -17   6   4        0.65        0.88      4.30 o
 -16   6   4        0.80        1.47      2.51 o
 -15   6   4       10.06       15.45      4.82 o
 -14   6   4       61.35       52.11      4.96 o
 -13   6   4       21.81       10.73      3.94 o
 -12   6   4       44.43       42.05      3.66 o
 -11   6   4       42.31       41.05      3.49 o
 -10   6   4      111.07       91.10      6.58 o
  -9   6   4      124.45      121.83      4.29 o
  -8   6   4       18.84       26.05      1.73 o
  -7   6   4      356.16      357.50      5.96 o
  -6   6   4      498.82      504.15      8.37 o
  -5   6   4      661.69      675.15      9.41 o
  -4   6   4       45.17       51.77      1.88 o
  -3   6   4       26.63       26.86      1.41 o
  -2   6   4      125.38      129.62      2.79 o
  -1   6   4      196.46      187.97      3.73 o
   0   6   4        7.30        7.03      1.92 o
   1   6   4      130.79      119.56      7.46 o
   2   6   4       79.30       79.84      4.35 o
   3   6   4      245.61      244.05     21.59 o
   4   6   4       81.57       86.65      6.33 o
   5   6   4        0.20       -1.72      1.91 o
   6   6   4       70.72       72.11      5.77 o
   7   6   4        4.56        4.21      2.20 o
   8   6   4       74.41       72.78      7.74 o
   9   6   4       99.73      103.38     13.86 o
  10   6   4      153.35      143.33      8.93 o
  11   6   4        0.04        1.76      3.07 o
  12   6   4       19.16       33.50      8.48 o
  13   6   4       91.84      105.74     13.99 o
  14   6   4        8.40        5.11      5.65 o
  15   6   4        2.40        1.21      4.98 o
 -17   7   4       27.59       35.34      7.53 o
 -16   7   4        2.15        3.12      2.84 o
 -15   7   4        1.16       -0.09      2.25 o
 -14   7   4       93.73      104.40     10.94 o
 -13   7   4       18.02       13.76      3.22 o
 -12   7   4        6.98        2.84      1.97 o
 -11   7   4        0.12       -1.61      1.61 o
 -10   7   4       48.02       40.18      3.29 o
  -9   7   4        1.89        0.97      1.25 o
  -8   7   4        0.80       -1.08      1.08 o
  -7   7   4       12.74       11.52      1.50 o
  -6   7   4        8.76        5.60      1.02 o
  -5   7   4        7.29        6.49      1.32 o
  -4   7   4        5.12        5.50      1.00 o
  -3   7   4      117.20      115.75      2.66 o
  -2   7   4       11.36       11.51      1.10 o
  -1   7   4        7.91        6.27      1.04 o
   0   7   4        0.16       -0.60      1.08 o
   1   7   4       70.12       73.87      3.34 o
   2   7   4       32.62       30.65      3.13 o
   3   7   4       53.86       58.53      4.17 o
   4   7   4        2.56        1.25      0.99 o
   5   7   4        0.73        0.74      1.82 o
   6   7   4      179.23      173.88      8.01 o
   7   7   4       11.25        9.31      2.25 o
   8   7   4       64.94       68.07      5.33 o
   9   7   4        0.23       -1.84      2.11 o
  10   7   4      186.11      180.81     15.07 o
  11   7   4       11.92       19.51      7.26 o
  12   7   4        1.04        9.28      6.05 o
  13   7   4       93.73       74.40     12.11 o
  14   7   4       13.47       18.16      7.53 o
 -17   8   4        1.25        6.32      4.84 o
 -16   8   4        1.01        3.76      2.95 o
 -15   8   4        0.26        0.17      3.77 o
 -14   8   4        6.99        6.83      3.03 o
 -13   8   4        0.04       -1.97      1.97 o
 -12   8   4        1.50       -0.31      1.64 o
 -11   8   4       16.36       17.06      2.57 o
 -10   8   4       44.73       37.52      3.81 o
  -9   8   4      154.74      142.56      5.13 o
  -8   8   4      152.33      148.87      4.26 o
  -7   8   4        1.55        1.11      1.15 o
  -6   8   4       14.14       12.30      1.35 o
  -5   8   4       14.28       16.15      1.66 o
  -4   8   4       94.19       85.92      3.11 o
  -3   8   4      800.10      779.12     12.13 o
  -2   8   4      491.41      484.64      8.06 o
  -1   8   4      437.85      421.40      6.43 o
   0   8   4        1.32       -1.20      1.20 o
   1   8   4       24.25       30.06      1.51 o
   2   8   4        0.85       -0.39      0.90 o
   3   8   4      166.26      160.56      4.45 o
   4   8   4        1.31        1.08      1.77 o
   5   8   4       16.81       22.09      2.09 o
   6   8   4       85.18       77.64      4.39 o
   7   8   4       41.49       42.41      3.04 o
   8   8   4        0.46        1.21      1.50 o
   9   8   4       77.62       73.72     10.90 o
  10   8   4        1.08        4.84      4.44 o
  11   8   4        0.00        3.63      4.84 o
  12   8   4       50.12       73.45     11.84 o
  13   8   4       96.48       91.21     13.45 o
  14   8   4       14.26       18.70      7.13 o
 -16   9   4        2.31        2.96      4.17 o
 -15   9   4        0.87        3.31      4.04 o
 -14   9   4        1.15       -0.73      3.22 o
 -13   9   4        1.59       -1.65      2.29 o
 -12   9   4        1.01       -0.27      1.80 o
 -11   9   4       37.65       33.50      3.21 o
 -10   9   4       85.25       69.54      4.22 o
  -9   9   4       38.37       38.53      3.31 o
  -8   9   4      209.72      215.68      6.30 o
  -7   9   4        0.09        0.12      1.28 o
  -6   9   4       75.51       83.06      3.15 o
  -5   9   4        0.23        1.52      1.03 o
  -4   9   4       15.70       12.84      1.73 o
  -3   9   4     1151.33     1199.91     26.47 o
  -2   9   4      130.43      128.93      3.99 o
  -1   9   4       29.94       30.69      2.15 o
   0   9   4        7.95        4.78      1.85 o
   1   9   4       27.60       24.19      1.90 o
   2   9   4        2.33        1.63      1.18 o
   3   9   4        5.07        3.18      1.29 o
   4   9   4       21.44       17.27      2.05 o
   5   9   4      113.23      111.54      4.30 o
   6   9   4      235.47      220.66      6.19 o
   7   9   4       23.57       23.55      3.45 o
   8   9   4        3.74        4.01      3.30 o
   9   9   4       40.40       42.09     11.37 o
  10   9   4       21.68       27.74      5.28 o
  11   9   4       15.72       25.43      7.80 o
  12   9   4       10.88       11.03      6.32 o
  13   9   4       14.90       18.97      7.13 o
 -15  10   4       22.00       35.66      5.56 o
 -14  10   4        1.30        8.90      3.03 o
 -13  10   4        0.15       -1.02      2.25 o
 -12  10   4        3.43        4.34      2.08 o
 -11  10   4        0.00       -1.70      1.78 o
 -10  10   4       22.89       28.48      3.10 o
  -9  10   4      110.18      102.04      5.13 o
  -8  10   4      175.02      178.28      5.93 o
  -7  10   4       34.00       29.64      3.02 o
  -6  10   4      113.70      112.31      4.35 o
  -5  10   4        6.57        5.91      1.91 o
  -4  10   4       94.10       99.09      4.08 o
  -3  10   4       31.76       30.12      2.38 o
  -2  10   4      349.49      365.77      7.14 o
  -1  10   4       69.59       67.47      4.22 o
   0  10   4       51.81       46.83      3.23 o
   1  10   4       77.27       73.43      3.16 o
   2  10   4        0.16       -0.94      1.21 o
   3  10   4        2.35        0.95      1.36 o
   4  10   4      160.31      151.70      4.53 o
   5  10   4        5.28        3.72      2.37 o
   6  10   4        4.69        3.65      2.37 o
   7  10   4        3.26        2.06      4.40 o
   8  10   4        7.78        5.33      3.66 o
   9  10   4        0.19       -1.08      5.11 o
  10  10   4        1.39        4.98      5.38 o
  11  10   4        1.37        4.44      5.52 o
  12  10   4       36.56       23.01      7.67 o
  13  10   4       10.68       11.17      7.00 o
 -14  11   4        5.84        2.90      3.29 o
 -13  11   4       13.34       17.76      4.15 o
 -12  11   4        2.43        3.08      2.35 o
 -11  11   4        0.93       -0.34      1.95 o
 -10  11   4        6.69        1.79      2.37 o
  -9  11   4       87.45       87.42      5.40 o
  -8  11   4      168.88      165.72      6.35 o
  -7  11   4       53.25       60.10      3.54 o
  -6  11   4        0.17       -1.27      1.49 o
  -5  11   4       17.17       18.49      2.27 o
  -4  11   4      120.50      124.35      4.60 o
  -3  11   4       31.62       35.74      3.01 o
  -2  11   4        8.23        6.94      1.98 o
  -1  11   4      151.92      141.50      5.03 o
   0  11   4       49.40       47.65      3.32 o
   1  11   4        0.95        1.16      1.37 o
   2  11   4        3.92        1.73      1.48 o
   3  11   4       18.36       16.70      2.68 o
   4  11   4        4.29        0.71      1.86 o
   5  11   4       93.63       87.92      5.94 o
   6  11   4       14.57       16.19      3.98 o
   7  11   4        2.05       -1.22      2.94 o
   8  11   4        0.01        4.84      5.52 o
   9  11   4       17.73       14.80      7.26 o
  10  11   4       12.27       10.36      6.19 o
  11  11   4       48.91       64.98     11.97 o
  12  11   4       33.43       56.91     11.44 o
 -13  12   4        2.91       11.79      4.04 o
 -12  12   4        5.41        7.97      3.20 o
 -11  12   4        0.44        1.06      2.17 o
 -10  12   4        5.49        7.61      2.49 o
  -9  12   4      214.66      224.70      9.84 o
  -8  12   4      218.59      213.96      8.92 o
  -7  12   4       92.76       98.54      5.18 o
  -6  12   4       36.85       42.05      3.13 o
  -5  12   4       20.02       20.17      2.68 o
  -4  12   4       40.27       48.06      3.33 o
  -3  12   4       29.80       27.68      2.83 o
  -2  12   4       55.07       50.48      3.60 o
  -1  12   4        1.59        0.85      1.68 o
   0  12   4       14.82       15.65      2.33 o
   1  12   4       15.90       17.88      2.50 o
   2  12   4       19.89       17.60      2.51 o
   3  12   4        7.13        2.80      2.20 o
   4  12   4       38.34       35.79      3.58 o
   5  12   4       25.66       25.99      3.50 o
   6  12   4       16.46       18.75      4.29 o
   7  12   4        5.96        6.46      6.19 o
   8  12   4        1.77       -1.21      5.11 o
   9  12   4        2.57        0.13      5.65 o
  10  12   4        1.21       -0.94      5.52 o
  11  12   4        0.77        8.48      6.86 o
 -12  13   4        3.75        1.11      2.97 o
 -11  13   4        1.84        3.76      2.36 o
 -10  13   4        3.26        0.33      2.11 o
  -9  13   4       16.93        8.85      3.18 o
  -8  13   4       10.21        7.29      2.45 o
  -7  13   4        9.88       11.12      2.66 o
  -6  13   4       26.61       29.86      3.23 o
  -5  13   4       34.57       44.92      3.77 o
  -4  13   4       23.52       26.02      2.77 o
  -3  13   4        3.99        5.33      2.01 o
  -2  13   4        5.04        9.63      2.73 o
  -1  13   4        0.15       -0.95      1.92 o
   0  13   4        0.22        0.42      1.80 o
   1  13   4        0.11        0.53      1.76 o
   2  13   4        1.82       -1.05      1.75 o
   3  13   4        0.00       -1.68      1.78 o
   4  13   4       30.02       32.44      3.66 o
   5  13   4        2.91        5.36      2.99 o
   6  13   4        0.09       -2.69      4.71 o
   7  13   4        3.69       13.05      6.32 o
   8  13   4        1.22       -0.13      5.52 o
   9  13   4        0.21        5.52      5.92 o
  10  13   4        3.51        4.17      6.19 o
 -11  14   4        3.04        9.15      4.84 o
 -10  14   4        3.18        2.85      2.40 o
  -9  14   4        6.94       10.23      2.84 o
  -8  14   4       20.54       20.93      3.32 o
  -7  14   4        0.14       -1.92      2.12 o
  -6  14   4        0.16        2.00      2.21 o
  -5  14   4        7.50        2.52      3.05 o
  -4  14   4        0.90        0.42      2.00 o
  -3  14   4        7.10        4.32      3.04 o
  -2  14   4        1.04        2.21      2.16 o
  -1  14   4       29.36       36.93      3.72 o
   0  14   4       26.80       25.28      3.22 o
   1  14   4        5.29        7.64      2.48 o
   2  14   4        0.01       -1.15      2.01 o
   3  14   4       12.22       12.41      3.46 o
   4  14   4      149.75      137.78      6.66 o
   5  14   4       38.64       40.29      4.89 o
   6  14   4        6.91       16.18      4.64 o
   7  14   4       11.48        9.69      6.73 o
   8  14   4        0.03        0.54      5.52 o
  -9  15   4        0.74        0.00      3.13 o
  -8  15   4        1.71        1.91      2.76 o
  -7  15   4        1.82        3.43      2.57 o
  -6  15   4        1.76       -0.28      2.07 o
  -5  15   4       11.22       10.15      2.87 o
  -4  15   4        3.97        3.77      2.42 o
  -3  15   4       33.65       37.26      3.96 o
  -2  15   4       20.29       24.87      3.38 o
  -1  15   4       33.72       46.85      4.22 o
   0  15   4        7.39       10.81      4.12 o
   1  15   4       18.30       22.15      3.36 o
   2  15   4        0.49        1.45      3.42 o
   3  15   4       11.60       17.24      4.11 o
   4  15   4       43.35       38.20      4.04 o
   5  15   4       15.45       14.90      4.04 o
   6  15   4       17.71       38.37      4.84 o
  -7  16   4        2.74        3.27      3.19 o
  -6  16   4        0.79       -2.96      4.17 o
  -5  16   4        6.33        8.98      3.11 o
  -4  16   4       19.34       19.53      3.19 o
  -3  16   4       37.20       38.47      4.08 o
  -2  16   4        8.80       10.67      6.33 o
  -1  16   4       26.63       40.78      4.41 o
   0  16   4        0.99        3.79      2.34 o
   1  16   4        2.96        2.78      4.60 o
   2  16   4        6.11       13.44      5.79 o
   3  16   4       17.22       19.02      3.91 o
   4  16   4       40.11       40.23      9.69 o
 -18   1   5       59.53       74.53      5.71 o
 -17   1   5       12.71       19.73      2.63 o
 -16   1   5        0.16        2.10      1.59 o
 -15   1   5        6.43        7.93      1.73 o
 -14   1   5       13.62       10.53      1.81 o
 -13   1   5       81.91       87.23      3.43 o
 -12   1   5      263.66      251.42      4.51 o
 -11   1   5      519.30      521.89      8.15 o
 -10   1   5       53.35       55.62      3.14 o
  -9   1   5        6.88        6.93      1.59 o
  -8   1   5       16.77       19.19      1.93 o
  -7   1   5       39.26       45.85      2.35 o
  -6   1   5       46.02       44.11      2.01 o
  -5   1   5       10.65       11.29      1.10 o
  -4   1   5       62.72       72.10      2.04 o
  -3   1   5      105.63      116.00      2.75 o
  -2   1   5      179.46      177.83      4.87 o
  -1   1   5      186.43      185.70      4.26 o
   0   1   5       11.26       12.79      1.55 o
   1   1   5      160.22      161.10      8.00 o
   2   1   5       17.88       21.47      3.06 o
   3   1   5       29.45       23.99      2.38 o
   4   1   5       50.14       63.14      7.43 o
   5   1   5       27.77       26.94      2.60 o
   6   1   5        1.22       -0.67      1.37 o
   7   1   5        4.05        2.76      1.68 o
   8   1   5        0.05       -1.68      2.76 o
   9   1   5       11.54        8.30      4.51 o
  10   1   5        5.06        2.76      3.23 o
  11   1   5       17.66       13.94      5.72 o
  12   1   5        2.52        3.77      3.61 o
  13   1   5       18.12       23.94      5.18 o
  14   1   5        7.23       11.52      4.50 o
  15   1   5        3.86       11.79      3.94 o
 -18   2   5        2.56        1.97      3.56 o
 -17   2   5        0.00       -0.33      1.81 o
 -16   2   5        0.51        1.75      1.95 o
 -15   2   5        4.88        1.65      1.55 o
 -14   2   5        1.23        1.00      1.46 o
 -13   2   5       21.86       21.23      2.09 o
 -12   2   5        4.77        2.62      1.30 o
 -11   2   5      229.30      230.85      5.40 o
 -10   2   5       19.61       22.45      2.64 o
  -9   2   5        3.51        2.86      1.43 o
  -8   2   5       29.59       25.80      2.13 o
  -7   2   5        8.14       11.96      1.33 o
  -6   2   5       35.04       34.45      1.82 o
  -5   2   5       74.11       82.65      2.48 o
  -4   2   5      116.65      129.46      3.81 o
  -3   2   5       27.36       22.56      1.46 o
  -2   2   5      126.66      121.82      4.75 o
  -1   2   5       56.70       51.45      2.09 o
   0   2   5        0.25       -0.43      1.87 o
   1   2   5        4.74        4.28      1.77 o
   2   2   5        0.00       -1.08      1.82 o
   3   2   5       50.25       48.36      4.24 o
   4   2   5       38.27       40.28      2.75 o
   5   2   5        5.80        4.49      1.88 o
   6   2   5        2.45        2.79      1.55 o
   7   2   5        4.42       10.39      2.32 o
   8   2   5        4.64        1.21      6.93 o
   9   2   5       35.84       50.08      6.35 o
  10   2   5        4.08        4.95      3.46 o
  11   2   5       63.03       64.04      7.47 o
  12   2   5       14.76       14.66      4.52 o
  13   2   5        5.98        5.96      3.93 o
  14   2   5        1.65        5.59      3.66 o
  15   2   5        3.01        5.65      5.11 o
 -18   3   5        0.06        6.28      2.55 o
 -17   3   5        0.40        0.01      2.62 o
 -16   3   5        3.50        5.49      1.97 o
 -15   3   5        0.76        1.17      1.46 o
 -14   3   5       47.41       51.27      2.98 o
 -13   3   5       22.53       21.56      1.97 o
 -12   3   5       11.09        7.89      1.66 o
 -11   3   5       46.87       41.46      2.19 o
 -10   3   5       65.38       65.36      2.47 o
  -9   3   5       17.95       19.71      1.85 o
  -8   3   5        1.54        0.14      1.11 o
  -7   3   5       65.99       71.76      2.61 o
  -6   3   5       65.51       72.73      2.87 o
  -5   3   5       16.29       21.56      1.57 o
  -4   3   5       91.01       84.10      2.56 o
  -3   3   5       12.87       11.22      1.05 o
  -2   3   5        3.46        3.18      1.01 o
  -1   3   5       65.31       54.27      3.11 o
   0   3   5       57.26       51.13      3.44 o
   1   3   5       12.63       12.02      3.26 o
   2   3   5        7.08       10.23      2.65 o
   3   3   5       49.85       41.56      3.98 o
   4   3   5       25.72       28.59      3.46 o
   5   3   5        1.34        0.33      2.52 o
   6   3   5       21.67       22.94      2.47 o
   7   3   5       19.25       27.11      4.75 o
   8   3   5        0.05       -0.93      2.94 o
   9   3   5        0.29       -2.32      2.32 o
  10   3   5        3.15        7.34      3.74 o
  11   3   5       32.67       32.96      5.75 o
  12   3   5        0.00       -3.23      3.23 o
  13   3   5        6.15       10.47      7.67 o
  14   3   5       27.36       40.76      9.15 o
 -17   4   5       10.54       15.44      2.80 o
 -16   4   5        0.00       -0.17      1.68 o
 -15   4   5        0.05       -0.69      1.60 o
 -14   4   5        2.47        3.41      1.72 o
 -13   4   5        0.87       -0.76      1.41 o
 -12   4   5       70.76       67.24      2.93 o
 -11   4   5        8.44        5.65      1.74 o
 -10   4   5        0.17       -0.61      0.89 o
  -9   4   5        5.20        5.76      1.52 o
  -8   4   5        4.48        5.16      1.46 o
  -7   4   5       47.52       52.99      2.49 o
  -6   4   5       71.42       78.72      2.94 o
  -5   4   5        8.68        7.14      1.21 o
  -4   4   5        4.06        2.19      1.30 o
  -3   4   5        0.72        0.01      0.86 o
  -2   4   5      159.06      179.99      4.25 o
  -1   4   5       34.19       34.26      2.57 o
   0   4   5        6.17        5.59      2.83 o
   1   4   5      263.13      252.69     10.59 o
   2   4   5       88.29       84.38      7.13 o
   3   4   5      101.44      116.43      7.37 o
   4   4   5        5.06        3.35      2.17 o
   5   4   5        0.69       -1.33      1.95 o
   6   4   5        0.30       -0.45      1.89 o
   7   4   5        7.54        4.91      4.98 o
   8   4   5       22.57       25.31      6.86 o
   9   4   5       71.96       56.02      6.66 o
  10   4   5        0.28        0.87      3.26 o
  11   4   5        6.09        5.68      3.75 o
  12   4   5        7.06       -1.48      7.33 o
  13   4   5        9.16       17.62      7.26 o
  14   4   5        4.75       16.95      6.59 o
 -17   5   5       14.29       15.16      3.93 o
 -16   5   5        3.11        4.37      2.65 o
 -15   5   5        3.88        5.59      2.69 o
 -14   5   5        2.16        8.00      2.75 o
 -13   5   5       13.09       10.04      1.91 o
 -12   5   5       26.21       32.59      2.86 o
 -11   5   5       38.36       27.99      2.64 o
 -10   5   5        0.43        0.45      1.06 o
  -9   5   5       36.16       40.84      2.72 o
  -8   5   5       10.20        7.86      1.76 o
  -7   5   5        2.45        6.35      1.38 o
  -6   5   5       91.02       90.88      3.96 o
  -5   5   5        2.66        3.87      1.17 o
  -4   5   5        1.14        1.98      1.02 o
  -3   5   5        0.29        2.25      0.99 o
  -2   5   5       52.25       54.26      2.64 o
  -1   5   5       58.62       57.49      3.38 o
   0   5   5       41.30       34.48      3.00 o
   1   5   5        1.24        2.39      3.90 o
   2   5   5      213.52      235.01     10.17 o
   3   5   5      142.89      132.31      7.56 o
   4   5   5        7.99        4.30      2.84 o
   5   5   5       17.29       14.33      3.41 o
   6   5   5        1.36       -0.02      2.12 o
   7   5   5        0.71       -1.92      2.74 o
   8   5   5       56.14       68.07      7.14 o
   9   5   5       41.09       37.34      5.77 o
  10   5   5       74.04       67.12      7.41 o
  11   5   5        7.21        6.12      3.57 o
  12   5   5        8.47       11.03      6.19 o
  13   5   5        1.99        8.74      5.52 o
  14   5   5        0.21        2.29      5.38 o
 -17   6   5       20.52       41.44     11.97 o
 -16   6   5       24.50       25.62      4.11 o
 -15   6   5        0.90        5.30      4.17 o
 -14   6   5        3.47        5.44      2.60 o
 -13   6   5        2.57        5.00      2.26 o
 -12   6   5        0.40       -1.14      1.85 o
 -11   6   5        0.06       -1.46      1.46 o
 -10   6   5       79.47       78.14      3.88 o
  -9   6   5       49.39       45.57      2.61 o
  -8   6   5       46.51       44.14      2.17 o
  -7   6   5        3.68        3.08      1.26 o
  -6   6   5        5.60        3.87      1.23 o
  -5   6   5      126.06      121.93      3.45 o
  -4   6   5      164.00      175.64      3.95 o
  -3   6   5        0.92        0.84      1.05 o
  -2   6   5        0.03       -1.16      1.49 o
  -1   6   5      317.59      321.83      8.08 o
   0   6   5       86.09       96.77      6.17 o
   1   6   5      183.02      173.24      6.39 o
   2   6   5      293.27      264.35      8.34 o
   3   6   5       39.74       35.17      4.78 o
   4   6   5       23.69       19.64      3.94 o
   5   6   5        8.83       10.75      3.90 o
   6   6   5       12.12        9.24      3.50 o
   7   6   5        4.70       10.22      5.65 o
   8   6   5        7.75        2.42      5.11 o
   9   6   5        3.06        7.13      5.11 o
  10   6   5        6.05        8.48      5.65 o
  11   6   5       17.73       14.13      6.73 o
  12   6   5        0.31        3.36      5.11 o
  13   6   5       11.49       13.32      7.00 o
 -16   7   5        1.03        3.44      2.97 o
 -15   7   5        3.84        3.97      2.68 o
 -14   7   5        2.67        2.72      2.64 o
 -13   7   5       12.18       12.74      2.71 o
 -12   7   5       13.73       12.85      2.55 o
 -11   7   5        2.79        3.11      2.00 o
 -10   7   5        8.49        5.53      2.38 o
  -9   7   5      110.30       99.09      4.88 o
  -8   7   5       63.09       62.34      3.36 o
  -7   7   5        1.39        0.44      1.28 o
  -6   7   5        9.90        8.75      1.34 o
  -5   7   5       87.65       98.26      3.20 o
  -4   7   5       59.31       61.85      2.54 o
  -3   7   5        0.06        2.40      1.44 o
  -2   7   5       33.78       36.21      2.67 o
  -1   7   5        1.66        2.85      1.91 o
   0   7   5        0.30        0.11      1.70 o
   1   7   5        2.62        0.70      2.70 o
   2   7   5      134.15      124.43      5.74 o
   3   7   5       48.21       48.76      4.11 o
   4   7   5       13.94       19.49      3.04 o
   5   7   5       26.13       22.95      5.18 o
   6   7   5        0.51        1.98      2.84 o
   7   7   5       14.81       21.27      5.38 o
   8   7   5       15.33        8.48      5.78 o
   9   7   5        0.13       -0.13      4.17 o
  10   7   5        8.92       12.24      6.32 o
  11   7   5       26.52       16.28      7.00 o
  12   7   5        0.05        3.09      4.71 o
  13   7   5        7.73       10.63      6.46 o
 -16   8   5        4.26       10.86      3.62 o
 -15   8   5        0.46        4.90      2.78 o
 -14   8   5        0.49        4.21      2.53 o
 -13   8   5        0.21        1.59      2.16 o
 -12   8   5       22.23       19.16      2.94 o
 -11   8   5        2.69        0.67      1.98 o
 -10   8   5       51.46       47.70      3.88 o
  -9   8   5      105.16      102.27      5.30 o
  -8   8   5       42.39       43.43      3.10 o
  -7   8   5        0.51        1.89      1.55 o
  -6   8   5        6.25        4.16      1.48 o
  -5   8   5       22.04       22.03      1.77 o
  -4   8   5        1.09        0.93      1.53 o
  -3   8   5      147.90      153.97      3.41 o
  -2   8   5      435.69      441.41      7.44 o
  -1   8   5        9.10        7.43      1.98 o
   0   8   5        3.91       -1.06      1.82 o
   1   8   5        4.17        3.74      3.43 o
   2   8   5       12.44       11.03      2.76 o
   3   8   5       21.56       23.75      3.32 o
   4   8   5       17.87       15.49      4.13 o
   5   8   5        2.20        4.66      3.13 o
   6   8   5       22.53       20.17      4.44 o
   7   8   5        9.90       11.24      3.48 o
   8   8   5        0.04       -1.61      4.04 o
   9   8   5        0.05       -0.27      4.04 o
  10   8   5        0.07        3.63      5.38 o
  11   8   5       22.64       14.80      7.00 o
  12   8   5        2.28        9.28      6.32 o
 -15   9   5        0.00       -0.57      2.70 o
 -14   9   5        0.21        0.11      3.39 o
 -13   9   5        1.70       -0.28      2.14 o
 -12   9   5       15.99       15.83      2.91 o
 -11   9   5       32.36       38.18      5.34 o
 -10   9   5        0.68       -0.19      2.15 o
  -9   9   5        4.06        0.91      1.92 o
  -8   9   5        1.60        2.98      1.98 o
  -7   9   5       10.37       10.43      2.09 o
  -6   9   5        4.47        3.18      1.56 o
  -5   9   5       18.97       19.26      2.15 o
  -4   9   5       16.66       16.36      2.02 o
  -3   9   5      126.27      109.21      4.13 o
  -2   9   5      367.50      379.75      9.53 o
  -1   9   5       15.96       14.13      1.74 o
   0   9   5        0.42       -1.89      1.89 o
   1   9   5        0.26        1.42      1.91 o
   2   9   5        2.65        1.34      2.16 o
   3   9   5       30.39       28.20      5.65 o
   4   9   5        7.77        6.13      3.41 o
   5   9   5       36.43       27.85      4.72 o
   6   9   5        0.00        4.45      3.90 o
   7   9   5        0.02        2.63      5.11 o
   8   9   5        6.17       12.11      5.92 o
   9   9   5        4.14        4.44      5.65 o
  10   9   5        0.20        8.21      5.92 o
  11   9   5        0.03        6.32      5.11 o
  12   9   5       33.13       55.56     11.44 o
 -14  10   5        0.39        0.02      3.03 o
 -13  10   5        0.84        1.81      2.43 o
 -12  10   5        2.55        2.55      2.11 o
 -11  10   5        1.85        1.37      2.58 o
 -10  10   5        6.11        9.44      2.59 o
  -9  10   5       28.55       23.35      3.12 o
  -8  10   5        7.87        4.95      2.23 o
  -7  10   5        1.51       -0.02      1.86 o
  -6  10   5        2.99        1.09      1.76 o
  -5  10   5        0.16        0.74      1.74 o
  -4  10   5        0.64        2.38      1.72 o
  -3  10   5        1.43        0.81      1.58 o
  -2  10   5      121.70      102.88      6.10 o
  -1  10   5        1.24        0.02      1.61 o
   0  10   5        2.65        0.79      1.69 o
   1  10   5        0.39        0.35      2.29 o
   2  10   5        0.09       -0.47      2.46 o
   3  10   5       10.00       11.09      3.75 o
   4  10   5       10.32       12.28      3.84 o
   5  10   5        1.48        5.98      4.04 o
   6  10   5        5.82        3.42      5.58 o
   7  10   5       20.09       14.66      6.46 o
   8  10   5        1.44       -2.42      4.57 o
   9  10   5        4.66        7.00      5.92 o
  10  10   5        0.58        0.94      5.38 o
  11  10   5        0.78       -1.21      4.17 o
 -13  11   5        1.45       -0.39      2.76 o
 -12  11   5        0.79       -1.85      2.17 o
 -11  11   5        5.27        4.10      3.63 o
 -10  11   5       16.99       14.50      2.93 o
  -9  11   5        0.01       -1.33      2.03 o
  -8  11   5       25.92       33.01      3.65 o
  -7  11   5        4.05        3.42      1.95 o
  -6  11   5        2.03       -1.70      1.72 o
  -5  11   5       63.19       74.79      4.29 o
  -4  11   5        1.16        0.31      1.93 o
  -3  11   5       16.36       14.52      2.71 o
  -2  11   5        0.41        0.02      1.86 o
  -1  11   5        7.04        6.57      2.21 o
   0  11   5       29.09       33.82      3.40 o
   1  11   5        9.14        7.86      2.27 o
   2  11   5       14.02       15.37      3.85 o
   3  11   5        5.50        3.43      7.94 o
   4  11   5       29.69       33.36      5.48 o
   5  11   5       70.84       61.33      6.66 o
   6  11   5       39.83       36.74      5.57 o
   7  11   5       12.12       20.72      7.80 o
   8  11   5        2.41        1.08      5.11 o
   9  11   5        2.01        0.81      5.65 o
  10  11   5       14.39       16.95      7.80 o
 -12  12   5        0.14       -1.56      3.04 o
 -11  12   5       10.54       13.24      2.88 o
 -10  12   5        0.36        1.65      2.41 o
  -9  12   5        2.55        5.15      2.56 o
  -8  12   5        0.26        7.08      2.58 o
  -7  12   5       31.13       39.92      3.94 o
  -6  12   5        4.41        3.00      2.08 o
  -5  12   5        0.13       -2.11      2.43 o
  -4  12   5        1.60        0.44      1.93 o
  -3  12   5       46.73       49.43      3.71 o
  -2  12   5       12.44       10.94      2.58 o
  -1  12   5        3.59        0.39      2.70 o
   0  12   5       58.09       60.48      7.38 o
   1  12   5        9.51       11.50      2.57 o
   2  12   5        0.46        2.15      2.66 o
   3  12   5       30.86       30.32      4.30 o
   4  12   5        4.40        2.64      3.39 o
   5  12   5       10.02       12.60      4.01 o
   6  12   5       12.48       26.10      8.48 o
   7  12   5       18.11       24.48      8.61 o
   8  12   5        2.02        3.09      5.38 o
   9  12   5        6.30        5.92      6.19 o
 -11  13   5        1.97        0.93      2.88 o
 -10  13   5       18.19       18.93      3.72 o
  -9  13   5       10.95       16.49      3.34 o
  -8  13   5        5.71       15.06      3.14 o
  -7  13   5       12.07       14.55      3.05 o
  -6  13   5       10.13       12.78      2.78 o
  -5  13   5        0.49       -1.42      1.86 o
  -4  13   5        0.42       -0.11      1.91 o
  -3  13   5        6.65        5.37      2.14 o
  -2  13   5        4.94        6.43      2.72 o
  -1  13   5        1.18        2.92      2.78 o
   0  13   5       15.34       13.26      2.65 o
   1  13   5       22.93       21.60      3.11 o
   2  13   5        8.69        6.87      2.50 o
   3  13   5        3.54        0.86      2.91 o
   4  13   5        6.34       11.24      3.52 o
   5  13   5        0.31       -0.27      5.11 o
   6  13   5        8.39        3.90      5.65 o
   7  13   5        0.38       11.97      6.86 o
   8  13   5        0.65        5.38      5.78 o
  -9  14   5        7.67        8.72      3.14 o
  -8  14   5       39.17       49.04      5.20 o
  -7  14   5      109.54      118.00      7.01 o
  -6  14   5       29.84       32.33      3.94 o
  -5  14   5        0.71       -1.44      2.31 o
  -4  14   5        1.51        1.23      2.05 o
  -3  14   5        0.00        1.66      2.57 o
  -2  14   5        2.26        1.65      2.25 o
  -1  14   5        4.11        5.39      2.44 o
   0  14   5        0.91        5.80      2.36 o
   1  14   5        5.82        7.39      2.55 o
   2  14   5        1.08        3.98      2.33 o
   3  14   5        3.70        6.98      3.90 o
   4  14   5       13.17       10.75      3.68 o
   5  14   5        3.61        3.95      3.85 o
   6  14   5        2.12        8.42      4.23 o
  -7  15   5        0.08        3.32      2.73 o
  -6  15   5        7.29       14.02      3.33 o
  -5  15   5        1.81        3.19      2.73 o
  -4  15   5        7.41        9.56      3.17 o
  -3  15   5       35.37       42.78      4.33 o
  -2  15   5       10.58        8.80      3.05 o
  -1  15   5        5.02        7.48      3.36 o
   0  15   5       46.68       63.17      6.14 o
   1  15   5        5.56        9.38      2.81 o
   2  15   5       13.98       18.44      3.49 o
   3  15   5        0.74        4.24      2.51 o
   4  15   5        9.90       17.09      6.05 o
 -17   0   6        2.34        0.36      3.45 o
 -16   0   6        9.51       13.55      4.08 o
 -15   0   6        0.17        4.56      3.51 o
 -14   0   6        0.27        0.17      3.57 o
 -13   0   6      201.84      202.45     17.50 o
 -12   0   6      211.29      211.46     12.96 o
 -11   0   6      325.37      329.72     10.49 o
 -10   0   6       55.97       63.34      5.05 o
  -9   0   6       13.38       13.72      3.77 o
  -8   0   6       42.78       42.50      3.98 o
  -7   0   6       61.71       83.02      5.19 o
  -6   0   6      107.14      110.72      6.28 o
  -5   0   6      411.28      431.10     11.13 o
  -4   0   6      520.26      540.55     12.39 o
  -3   0   6      410.06      389.56     10.24 o
  -2   0   6      143.72      153.83      9.37 o
  -1   0   6        0.93       -1.78      2.08 o
   0   0   6      132.44      127.17      5.49 o
   1   0   6       48.32       54.09      5.31 o
   2   0   6      339.90      378.24     14.73 o
   3   0   6      387.49      412.36     12.71 o
   4   0   6      105.60      119.42      6.50 o
   5   0   6       17.48       25.70      7.00 o
   6   0   6        1.68        1.61      4.71 o
   7   0   6        9.37        2.83      5.11 o
   8   0   6       74.18       74.53     11.70 o
   9   0   6        1.57        8.21      5.92 o
  10   0   6       52.92       42.11      9.42 o
  11   0   6        1.85       -2.56      5.11 o
  12   0   6        0.41        4.71      5.65 o
  13   0   6        3.57       -0.54      5.25 o
 -17   1   6        0.71        3.87      3.09 o
 -16   1   6        0.71        4.45      4.00 o
 -15   1   6        2.50        2.48      2.49 o
 -14   1   6        4.72       10.31      2.78 o
 -13   1   6       11.81       10.47      2.58 o
 -12   1   6       49.23       59.89      3.94 o
 -11   1   6        3.42        3.76      2.05 o
 -10   1   6      136.08      136.85      6.40 o
  -9   1   6       54.63       59.50      3.35 o
  -8   1   6        0.06       -1.29      1.29 o
  -7   1   6        6.85        8.74      1.71 o
  -6   1   6       34.82       35.85      2.15 o
  -5   1   6       16.29       13.44      1.76 o
  -4   1   6       34.97       29.55      1.73 o
  -3   1   6        5.88        3.77      1.39 o
  -2   1   6        5.39        2.32      1.92 o
  -1   1   6        1.94       -0.22      1.53 o
   0   1   6       35.61       28.90      2.16 o
   1   1   6      137.61      137.70      7.78 o
   2   1   6      126.16      122.07      3.85 o
   3   1   6       64.40       57.56      2.88 o
   4   1   6       59.92       69.14      4.88 o
   5   1   6       21.82       11.49      6.59 o
   6   1   6        0.53        1.07      3.46 o
   7   1   6       10.52       14.17      4.52 o
   8   1   6        1.46        0.87      3.41 o
   9   1   6       22.48       35.35      6.17 o
  10   1   6        9.00       16.51      5.06 o
  11   1   6        4.58        5.67      4.02 o
  12   1   6        0.14       -1.67      4.31 o
  13   1   6        4.49        7.62      4.36 o
 -17   2   6       14.87       15.75      4.10 o
 -16   2   6        0.15        3.91      2.62 o
 -15   2   6        1.69       -1.98      2.39 o
 -14   2   6        9.83       10.27      2.85 o
 -13   2   6        0.82        0.27      2.08 o
 -12   2   6      216.24      210.88      5.89 o
 -11   2   6      359.71      362.87      7.75 o
 -10   2   6      160.44      157.26      6.13 o
  -9   2   6        5.08        2.85      1.62 o
  -8   2   6        0.39        1.77      1.40 o
  -7   2   6        6.15        5.26      1.41 o
  -6   2   6       27.56       29.60      1.86 o
  -5   2   6        6.89        3.72      1.20 o
  -4   2   6       50.65       47.24      2.15 o
  -3   2   6        1.04        1.77      1.30 o
  -2   2   6        1.10        3.17      1.26 o
  -1   2   6        2.90        2.02      1.21 o
   0   2   6        2.35        1.28      3.00 o
   1   2   6      262.38      238.63      9.92 o
   2   2   6        0.56        0.03      2.52 o
   3   2   6      315.59      287.41     18.36 o
   4   2   6       83.64       83.08     12.92 o
   5   2   6        8.57       12.31      4.04 o
   6   2   6        1.52       -2.81      2.81 o
   7   2   6       24.16       25.19      5.19 o
   8   2   6       62.24       54.64      7.03 o
   9   2   6       21.01       27.67      5.80 o
  10   2   6      167.88      184.37     11.49 o
  11   2   6       51.86       53.15      7.51 o
  12   2   6       20.86       23.18      5.60 o
  13   2   6        0.12        2.80      3.85 o
 -17   3   6        0.30        2.62      3.75 o
 -16   3   6        1.76        2.25      3.02 o
 -15   3   6       11.88       14.45      3.04 o
 -14   3   6       29.49       32.19      3.31 o
 -13   3   6        7.48       13.92      2.59 o
 -12   3   6        1.81       -1.86      1.86 o
 -11   3   6        2.12        3.81      1.95 o
 -10   3   6       39.43       40.98      2.98 o
  -9   3   6       30.13       28.34      2.52 o
  -8   3   6        4.14        1.42      1.52 o
  -7   3   6        2.27        1.34      1.09 o
  -6   3   6       50.51       51.44      2.45 o
  -5   3   6        1.82        0.16      1.18 o
  -4   3   6       60.76       64.03      2.53 o
  -3   3   6        0.00       -0.75      0.91 o
  -2   3   6       99.79       93.41      4.34 o
  -1   3   6       96.62       92.72      5.82 o
   0   3   6        3.84        4.91      2.45 o
   1   3   6      212.92      189.37     16.21 o
   2   3   6       32.32       36.05      5.55 o
   3   3   6        1.34       -0.60      2.96 o
   4   3   6        3.12        4.26      3.35 o
   5   3   6        0.26       -1.20      3.06 o
   6   3   6       44.26       53.65      6.93 o
   7   3   6       31.15       33.66      5.85 o
   8   3   6       17.03       18.57      4.80 o
   9   3   6       76.62       71.22     12.31 o
  10   3   6      171.61      159.84     23.95 o
  11   3   6       56.21       62.80      7.98 o
  12   3   6        2.31        6.32      3.94 o
  13   3   6        0.22        1.64      3.76 o
 -16   4   6        0.15        6.42      6.27 o
 -15   4   6        0.02       -2.31      2.90 o
 -14   4   6        0.58       -2.15      2.15 o
 -13   4   6        0.63       -0.53      2.35 o
 -12   4   6        0.48       -1.08      2.32 o
 -11   4   6        0.08       -2.03      2.03 o
 -10   4   6       23.57       26.62      2.77 o
  -9   4   6        7.96        6.21      1.97 o
  -8   4   6       70.85       68.33      3.76 o
  -7   4   6        0.59        1.75      1.36 o
  -6   4   6      209.52      227.39      5.97 o
  -5   4   6      112.60      113.52      4.86 o
  -4   4   6       15.05       14.44      2.34 o
  -3   4   6        7.63        6.07      1.48 o
  -2   4   6       30.37       28.67      2.53 o
  -1   4   6       71.15       64.87      4.77 o
   0   4   6        0.70        0.07      3.20 o
   1   4   6      661.49      591.18     23.48 o
   2   4   6      140.64      148.42      8.94 o
   3   4   6      109.05      140.01      9.13 o
   4   4   6       53.31       65.83      6.76 o
   5   4   6       46.89       37.48      5.74 o
   6   4   6        0.02        1.62      3.27 o
   7   4   6        5.17        4.61      3.56 o
   8   4   6       99.23       89.61      9.69 o
   9   4   6        6.80        2.30      4.04 o
  10   4   6       69.07       59.31     12.31 o
  11   4   6       35.90       36.60      6.27 o
  12   4   6        0.10        5.54      3.83 o
 -16   5   6        0.00       -4.17      4.17 o
 -15   5   6        1.98        1.68      5.65 o
 -14   5   6       25.36       33.46      4.84 o
 -13   5   6       19.75       19.62      4.40 o
 -12   5   6        0.23        1.24      2.64 o
 -11   5   6       10.35       13.01      3.33 o
 -10   5   6       14.51        8.86      3.29 o
  -9   5   6       60.04       49.84      3.87 o
  -8   5   6        5.87        7.88      2.20 o
  -7   5   6        1.59       -0.15      1.77 o
  -6   5   6       61.69       67.51      4.16 o
  -5   5   6        5.62        3.63      1.90 o
  -4   5   6       53.56       63.80      3.22 o
  -3   5   6       26.13       32.38      2.64 o
  -2   5   6      178.50      175.32      4.71 o
  -1   5   6        0.76       -1.16      1.52 o
   0   5   6      241.43      233.96      8.62 o
   1   5   6      433.24      372.84     14.60 o
   2   5   6      284.97      272.39     12.21 o
   3   5   6      103.47      111.37      8.69 o
   4   5   6        1.82       -0.45      3.04 o
   5   5   6       20.93       24.24      4.59 o
   6   5   6        0.11       -1.21      4.57 o
   7   5   6       25.53       32.29      8.61 o
   8   5   6        0.98        4.67      3.76 o
   9   5   6        2.77        8.48      4.31 o
  10   5   6       64.97       53.27      7.39 o
  11   5   6        2.88        8.85      4.19 o
  12   5   6       14.51       18.16      7.53 o
 -16   6   6        0.04        6.86      5.65 o
 -15   6   6        2.65        3.34     10.63 o
 -14   6   6        0.00        0.44      3.18 o
 -13   6   6        0.38       -0.95      3.61 o
 -12   6   6        2.85        2.10      3.91 o
 -11   6   6        7.19        2.83      3.30 o
 -10   6   6       14.06        7.27      4.44 o
  -9   6   6       20.90       20.50      4.40 o
  -8   6   6       25.72       22.28      2.81 o
  -7   6   6       26.91       31.12      3.11 o
  -6   6   6       31.19       24.07      2.82 o
  -5   6   6       22.69       22.59      2.60 o
  -4   6   6        7.29        4.90      2.23 o
  -3   6   6      249.23      279.41      8.32 o
  -2   6   6      106.62      113.13      5.16 o
  -1   6   6      298.71      318.63     10.91 o
   0   6   6       51.71       44.18      5.94 o
   1   6   6      331.10      330.21     13.70 o
   2   6   6       93.63       95.56      8.34 o
   3   6   6       29.04       38.21      5.53 o
   4   6   6        2.07        1.13      2.99 o
   5   6   6        0.22       -4.51      4.51 o
   6   6   6        0.28        1.74      3.03 o
   7   6   6        2.09        1.75      4.98 o
   8   6   6       11.38       12.24      6.73 o
   9   6   6        0.96        0.13      4.98 o
  10   6   6       31.88       36.32      9.82 o
  11   6   6        4.76        2.29      5.65 o
  12   6   6        0.91        7.00      6.32 o
 -15   7   6       10.76       11.03      5.65 o
 -14   7   6       21.00       29.82      5.19 o
 -13   7   6       28.59       22.30      5.02 o
 -12   7   6        2.72        2.46      3.01 o
 -11   7   6       30.18       38.27      4.86 o
 -10   7   6        2.59        2.50      2.79 o
  -9   7   6        0.74        1.92      2.71 o
  -8   7   6        0.09        3.14      2.70 o
  -7   7   6       33.40       35.11      3.19 o
  -6   7   6       95.54       85.15      4.18 o
  -5   7   6       71.18       77.62      3.99 o
  -4   7   6        0.87       -1.84      1.84 o
  -3   7   6      246.29      238.90     11.44 o
  -2   7   6      210.66      208.02      6.36 o
  -1   7   6       61.17       49.42      5.20 o
   0   7   6      105.74      109.29      7.34 o
   1   7   6      132.95      131.37      9.71 o
   2   7   6       80.76       78.85      8.14 o
   3   7   6        6.55       12.35      4.01 o
   4   7   6        2.12       -1.02      2.94 o
   5   7   6        0.23        1.02      3.27 o
   6   7   6       23.57       20.37      4.60 o
   7   7   6       16.30       14.39      6.46 o
   8   7   6        0.03       -1.21      3.90 o
   9   7   6        0.11       -3.90      3.90 o
  10   7   6       12.62       10.76      5.78 o
  11   7   6        0.15        0.13      5.38 o
 -14   8   6       16.75       23.20      4.56 o
 -13   8   6       17.50       20.75      4.30 o
 -12   8   6       24.01       24.45      4.27 o
 -11   8   6        0.08        1.87      2.85 o
 -10   8   6        4.47        1.89      2.77 o
  -9   8   6       41.54       33.48      5.58 o
  -8   8   6        4.91        3.95      3.70 o
  -7   8   6       57.76       54.77      5.44 o
  -6   8   6       73.58       69.98      8.60 o
  -5   8   6       33.56       29.68      3.60 o
  -4   8   6      103.33      105.33      6.16 o
  -3   8   6       41.30       36.74      3.08 o
  -2   8   6      174.11      177.63      6.38 o
  -1   8   6       53.11       51.20      4.13 o
   0   8   6        0.07       -2.39      2.39 o
   1   8   6        1.01        1.54      3.36 o
   2   8   6        5.12        8.55      3.78 o
   3   8   6        1.06        2.35      3.26 o
   4   8   6       47.55       54.43      6.59 o
   5   8   6       64.43       78.15      7.71 o
   6   8   6        2.40        5.25      6.32 o
   7   8   6        1.45       -2.85      6.86 o
   8   8   6        0.18        8.88      5.78 o
   9   8   6       21.52       17.49      7.26 o
  10   8   6        0.00        7.00      5.78 o
 -14   9   6        0.12        0.86      9.75 o
 -13   9   6        0.66        3.16      3.79 o
 -12   9   6        1.67        0.09      3.02 o
 -11   9   6        3.37        5.21      3.04 o
 -10   9   6        0.14        2.18      2.96 o
  -9   9   6        1.32        2.49      4.61 o
  -8   9   6       14.69       16.38      4.42 o
  -7   9   6        0.10        3.28      3.89 o
  -6   9   6        3.91        3.83      2.52 o
  -5   9   6        3.37        2.80      2.43 o
  -4   9   6       67.35       58.71      4.83 o
  -3   9   6        0.01       -2.11      2.11 o
  -2   9   6       23.98       21.09      3.47 o
  -1   9   6       37.30       30.72      6.38 o
   0   9   6       28.26       35.38      4.75 o
   1   9   6       14.56       13.42      3.53 o
   2   9   6        0.40        4.44      3.55 o
   3   9   6        6.75        7.10      8.21 o
   4   9   6        5.29        4.47      3.75 o
   5   9   6       27.29       32.03     13.59 o
   6   9   6       67.60       67.04      7.34 o
   7   9   6       27.79       36.05      9.42 o
   8   9   6        2.32        3.36      5.78 o
   9   9   6        6.46       11.17      6.46 o
  10   9   6        1.98        9.42      6.19 o
 -13  10   6       12.04       24.51      4.94 o
 -12  10   6        2.84       -0.93      2.78 o
 -11  10   6        2.52        7.25      3.14 o
 -10  10   6        7.55        5.24      3.00 o
  -9  10   6        2.66        1.36      3.55 o
  -8  10   6       91.43       86.62      6.90 o
  -7  10   6       19.04       23.75      4.31 o
  -6  10   6        2.67        1.66      2.43 o
  -5  10   6        4.62        8.87      2.83 o
  -4  10   6       19.26       20.38      3.43 o
  -3  10   6        5.39        0.56      2.37 o
  -2  10   6       45.13       41.69      4.24 o
  -1  10   6       31.88       28.61      4.26 o
   0  10   6        0.08       -2.67      2.92 o
   1  10   6        3.57        3.51      2.79 o
   2  10   6        5.31        2.35      2.77 o
   3  10   6       20.80       14.01      4.55 o
   4  10   6        0.83        0.97      3.61 o
   5  10   6        0.79        3.21      4.31 o
   6  10   6       27.30       32.41      5.78 o
   7  10   6       28.64       34.57      9.69 o
   8  10   6        0.12        4.17      5.38 o
   9  10   6        0.00        2.69      5.38 o
 -12  11   6        5.62        5.59      3.62 o
 -11  11   6        0.01       -0.51      2.78 o
 -10  11   6        2.78        3.20      3.02 o
  -9  11   6        1.35       -0.25      1.86 o
  -8  11   6       27.07       22.12      4.45 o
  -7  11   6        8.50       11.05      3.61 o
  -6  11   6       32.65       38.32      4.27 o
  -5  11   6       27.95       31.32      4.03 o
  -4  11   6        0.40       -2.30      2.89 o
  -3  11   6       33.45       30.71      3.96 o
  -2  11   6        9.78       10.77      3.02 o
  -1  11   6       20.74       17.85      3.78 o
   0  11   6       13.12       11.05      3.50 o
   1  11   6        6.71        5.41      3.14 o
   2  11   6        0.19       -2.18      2.66 o
   3  11   6        1.23       -1.59      2.69 o
   4  11   6        3.80        2.73      8.07 o
   5  11   6       19.23       16.44      4.72 o
   6  11   6       25.17       30.94      9.28 o
   7  11   6        3.28        4.98      5.92 o
   8  11   6        0.30        7.13      6.05 o
 -10  12   6       11.38       13.06      4.32 o
  -9  12   6       13.01       13.41      4.14 o
  -8  12   6      128.39      140.79      6.28 o
  -7  12   6       24.53       31.02      6.64 o
  -6  12   6        2.88        4.38      2.80 o
  -5  12   6        0.32        1.59      2.60 o
  -4  12   6        9.85        6.39      2.93 o
  -3  12   6        0.09       -0.69      2.55 o
  -2  12   6        1.25       -2.25      2.25 o
  -1  12   6        3.71       -1.43      2.80 o
   0  12   6        0.72       -1.65      2.82 o
   1  12   6        0.75        4.36      3.03 o
   2  12   6        0.43        1.35      3.05 o
   3  12   6        0.77       -1.00      3.16 o
   4  12   6       15.95       16.82      6.78 o
   5  12   6        5.04       12.92      7.26 o
   6  12   6       10.91        6.19      6.05 o
  -9  13   6       19.04       20.55     10.96 o
  -8  13   6       28.91       34.84     11.70 o
  -7  13   6       23.58       20.40      4.53 o
  -6  13   6        0.47        2.16      3.39 o
  -5  13   6        2.66       -0.76      2.55 o
  -4  13   6        1.85       -2.27      2.27 o
  -3  13   6        3.70        1.29      2.63 o
  -2  13   6       19.58       14.54      4.12 o
  -1  13   6       58.70       63.66      6.23 o
   0  13   6       46.59       67.73      8.74 o
   1  13   6       13.85       23.50      4.42 o
   2  13   6        0.05        0.05      3.02 o
   3  13   6        0.46        5.64      3.21 o
   4  13   6        0.81       -0.89      3.01 o
   5  13   6        0.35        0.20      3.61 o
  -6  14   6        7.23        7.46      5.52 o
  -5  14   6        4.11        3.76      4.37 o
  -4  14   6        2.78        1.20      3.71 o
  -3  14   6        4.25        3.20      2.78 o
  -2  14   6        7.42        7.54      2.93 o
  -1  14   6        3.86        6.59      3.50 o
   0  14   6       12.56       14.10      5.07 o
   1  14   6        2.40        9.66      3.63 o
   2  14   6        4.11        6.46      4.85 o
 -15   1   7        0.70       -0.95      2.30 o
 -14   1   7        2.29       -2.08      2.08 o
 -13   1   7       15.28       15.32      2.57 o
 -12   1   7        2.51        1.99      2.14 o
 -11   1   7      302.32      305.21     11.78 o
 -10   1   7       21.34       26.07      2.80 o
  -9   1   7        8.34        7.89      2.05 o
  -8   1   7       13.68       14.99      2.22 o
  -7   1   7       14.14       14.20      2.10 o
  -6   1   7        0.68       -1.43      1.43 o
  -5   1   7        0.46        0.07      1.48 o
  -4   1   7       81.01       83.06      4.12 o
  -3   1   7        2.25        0.63      1.59 o
  -2   1   7       12.08       11.82      1.90 o
  -1   1   7       23.33       20.22      2.49 o
   0   1   7       37.26       43.46      4.11 o
   1   1   7        0.88        2.56      2.23 o
   2   1   7       22.68       28.65      3.61 o
   3   1   7        4.42        5.10      4.51 o
   4   1   7       10.47       16.55      4.92 o
   5   1   7        1.39        2.96      3.42 o
   6   1   7        3.46        4.43      3.90 o
   7   1   7        0.06        1.63      3.80 o
   8   1   7        0.80       -2.72      4.91 o
   9   1   7       16.63       26.35      6.23 o
  10   1   7        3.15        6.25      4.35 o
  11   1   7       30.90       45.01      7.30 o
 -15   2   7        0.07        1.72      3.38 o
 -14   2   7       25.65       32.89      3.58 o
 -13   2   7        0.17       -1.40      1.90 o
 -12   2   7        0.96        1.04      2.86 o
 -11   2   7        6.42       10.43      2.41 o
 -10   2   7        3.36        4.96      2.07 o
  -9   2   7        0.09       -1.69      1.69 o
  -8   2   7       14.39       15.82      2.35 o
  -7   2   7        0.50        0.45      1.55 o
  -6   2   7        3.92        4.11      1.69 o
  -5   2   7        0.09        0.45      1.58 o
  -4   2   7        4.72        4.06      2.14 o
  -3   2   7        9.70        6.30      1.72 o
  -2   2   7        6.73        3.14      1.98 o
  -1   2   7       12.68       13.61      2.94 o
   0   2   7        2.89        5.00      2.45 o
   1   2   7       25.19       23.70      3.47 o
   2   2   7        8.13       10.38      2.90 o
   3   2   7       27.89       19.88      5.17 o
   4   2   7       13.30        7.35      4.04 o
   5   2   7        6.42       10.96      4.58 o
   6   2   7        0.53        3.47      3.80 o
   7   2   7        2.50        6.61      4.47 o
   8   2   7       14.19       13.29      4.87 o
   9   2   7        0.54        0.10      3.90 o
  10   2   7        1.64        1.92      3.93 o
  11   2   7        0.42        4.05      4.16 o
 -15   3   7        2.40       -1.45      2.69 o
 -14   3   7        0.18       -0.02      2.60 o
 -13   3   7       27.02       33.47      4.68 o
 -12   3   7        8.62        5.83      2.53 o
 -11   3   7       60.83       73.68      4.11 o
 -10   3   7        6.99        8.00      2.32 o
  -9   3   7       16.59       24.54      2.81 o
  -8   3   7        0.03       -1.40      1.72 o
  -7   3   7        7.79        6.02      1.90 o
  -6   3   7        0.56        0.44      1.66 o
  -5   3   7        8.33       10.32      2.26 o
  -4   3   7        2.23        5.04      2.14 o
  -3   3   7        2.14        1.77      2.63 o
  -2   3   7       40.29       35.66      3.40 o
  -1   3   7        3.70        7.41      2.52 o
   0   3   7        1.92       -0.30      2.30 o
   1   3   7        1.37        1.20      2.39 o
   2   3   7       11.94        5.16      3.46 o
   3   3   7        0.00       -2.29      4.71 o
   4   3   7        6.74       -0.38      4.31 o
   5   3   7        6.60        8.01      4.51 o
   6   3   7        8.53        1.82      3.80 o
   7   3   7        0.08       -3.18      3.18 o
   8   3   7       15.30       11.60      4.95 o
   9   3   7        0.00       -2.72      4.31 o
  10   3   7        5.42       10.96      4.28 o
  11   3   7        0.31        4.15      4.09 o
 -15   4   7        0.05       -2.69      2.69 o
 -14   4   7        1.41        1.76      2.68 o
 -13   4   7        2.65       -0.72      2.52 o
 -12   4   7        0.74        0.38      3.18 o
 -11   4   7        4.52        3.23      2.33 o
 -10   4   7        0.91        1.32      2.07 o
  -9   4   7        3.75        3.79      2.11 o
  -8   4   7       16.02       17.79      2.48 o
  -7   4   7        4.04        2.67      1.83 o
  -6   4   7        0.25       -0.49      1.94 o
  -5   4   7        1.07        1.28      2.03 o
  -4   4   7       18.61       13.53      2.57 o
  -3   4   7       20.96       22.46      2.99 o
  -2   4   7        9.42        5.51      2.84 o
  -1   4   7        3.37        9.62      2.72 o
   0   4   7       35.51       40.95      4.60 o
   1   4   7        0.79       -0.46      3.57 o
   2   4   7        1.02        3.55      3.70 o
   3   4   7        5.41        3.87      7.47 o
   4   4   7        0.44       -4.17      4.17 o
   5   4   7        1.24        2.29      4.57 o
   6   4   7        1.23        2.15      5.65 o
   7   4   7        0.54       -0.57      6.39 o
   8   4   7        6.27       -1.79      3.60 o
   9   4   7        0.19        0.40      4.27 o
  10   4   7        0.37        5.21      4.27 o
 -14   5   7        0.33       -2.80      2.80 o
 -13   5   7        7.94        5.91      4.42 o
 -12   5   7       11.99       11.37      3.66 o
 -11   5   7        0.16       -1.98      2.71 o
 -10   5   7       27.53       20.51      3.20 o
  -9   5   7       83.23       90.31      5.31 o
  -8   5   7        5.82        5.42      2.42 o
  -7   5   7        5.28        4.35      2.26 o
  -6   5   7        3.96        0.95      2.14 o
  -5   5   7        0.11       -2.02      2.03 o
  -4   5   7       28.28       33.84      3.29 o
  -3   5   7        1.66        2.35      2.85 o
  -2   5   7        2.95        5.97      2.36 o
  -1   5   7       62.73       66.50      5.09 o
   0   5   7        1.43        0.68      2.82 o
   1   5   7       69.14       63.17      7.34 o
   2   5   7        6.84        4.66      6.05 o
   3   5   7        1.39       -0.91      3.33 o
   4   5   7        2.44        3.38      3.58 o
   5   5   7        1.50        3.23      5.78 o
   6   5   7        5.40        6.86      6.05 o
   7   5   7        5.20        4.17      6.05 o
   8   5   7        2.36       -2.29      4.31 o
   9   5   7        1.69        3.50      6.32 o
  10   5   7        6.23        9.96      7.00 o
 -14   6   7        0.55       -2.37      6.73 o
 -13   6   7        4.51        5.12      3.74 o
 -12   6   7        0.25        2.26      3.08 o
 -11   6   7        1.68        2.66      3.15 o
 -10   6   7        1.90       -2.33      2.61 o
  -9   6   7       45.41       47.70      5.37 o
  -8   6   7        7.60        5.70      2.36 o
  -7   6   7        0.03       -0.61      2.72 o
  -6   6   7       17.20       15.91      2.80 o
  -5   6   7       50.09       60.12      4.12 o
  -4   6   7        1.51        1.32      2.18 o
  -3   6   7        0.94        2.03      2.29 o
  -2   6   7      211.21      231.84      8.88 o
  -1   6   7       25.23       23.71      3.25 o
   0   6   7        8.42        4.51      2.77 o
   1   6   7        0.19        0.55      3.56 o
   2   6   7       10.50        3.08      4.57 o
   3   6   7        8.89       10.78      4.84 o
   4   6   7       12.33       10.69      4.16 o
   5   6   7        0.98        6.45      3.84 o
   6   6   7        1.69       -3.77      4.98 o
   7   6   7        5.20        3.90      6.05 o
   8   6   7        2.44       -0.13      5.25 o
   9   6   7       10.91        8.34      7.00 o
 -13   7   7        1.57        5.60      3.67 o
 -12   7   7        0.30       -1.15      2.95 o
 -11   7   7        2.18        2.56      3.62 o
 -10   7   7        2.62        1.25      3.15 o
  -9   7   7        3.28        0.35      2.91 o
  -8   7   7        2.99        0.73      2.99 o
  -7   7   7        0.11       -1.97      2.63 o
  -6   7   7       14.77       19.01      4.90 o
  -5   7   7       28.00       24.28      3.80 o
  -4   7   7       12.86        8.39      2.44 o
  -3   7   7       19.54       19.95      2.97 o
  -2   7   7       94.31       90.06      5.08 o
  -1   7   7       53.30       50.28      4.40 o
   0   7   7       25.83       32.44      4.81 o
   1   7   7        0.21        3.70      3.78 o
   2   7   7       77.10       73.74      7.85 o
   3   7   7       61.16       58.59      7.34 o
   4   7   7        7.72        6.47      4.10 o
   5   7   7       17.97       20.24      5.14 o
   6   7   7        4.44       13.45      6.86 o
   7   7   7        0.70        1.48      4.84 o
   8   7   7        2.37        0.13      5.38 o
   9   7   7        1.73       -3.09      5.11 o
 -13   8   7        4.09       -0.46      3.28 o
 -12   8   7        0.68        3.08      3.35 o
 -11   8   7        0.33        1.08      3.33 o
 -10   8   7        2.14        3.88      3.18 o
  -9   8   7       36.49       32.17      5.46 o
  -8   8   7        2.77        1.73      3.78 o
  -7   8   7        6.90        4.93      3.05 o
  -6   8   7        0.27        3.58      3.02 o
  -5   8   7        6.73       11.43      3.07 o
  -4   8   7       14.25       11.35      3.14 o
  -3   8   7        0.03       -0.91      2.29 o
  -2   8   7       83.44       71.40      5.58 o
  -1   8   7        2.00       -2.45      2.45 o
   0   8   7       22.91       29.42      5.19 o
   1   8   7       25.78       23.02      4.36 o
   2   8   7       21.61       19.67      5.11 o
   3   8   7       46.72       44.33      6.75 o
   4   8   7        8.28        9.63      8.21 o
   5   8   7        2.62        2.02      4.01 o
   6   8   7        1.66        0.11      4.17 o
   7   8   7        3.29       -1.35      4.98 o
   8   8   7        0.01        5.92      6.05 o
 -12   9   7        0.10        1.00      6.46 o
 -11   9   7        2.56        1.80      2.80 o
 -10   9   7        0.57        2.26      2.85 o
  -9   9   7        0.21        3.62      3.09 o
  -8   9   7        9.52        9.47      3.76 o
  -7   9   7       10.27       13.02      3.80 o
  -6   9   7        1.06       -0.32      4.43 o
  -5   9   7        0.06        0.51      2.84 o
  -4   9   7        0.18        1.32      2.59 o
  -3   9   7        0.19       -0.30      2.45 o
  -2   9   7        8.42        8.81      3.09 o
  -1   9   7        4.70        5.12      2.85 o
   0   9   7        0.16       -1.26      2.79 o
   1   9   7        0.50       -1.12      2.98 o
   2   9   7       10.70       10.58      3.63 o
   3   9   7       12.22       11.81      5.18 o
   4   9   7        2.19        7.77      5.31 o
   5   9   7       10.07       10.48      4.72 o
   6   9   7        7.37        1.50      3.75 o
   7   9   7        0.06       -2.02      5.38 o
 -11  10   7        1.14       -3.90      3.90 o
 -10  10   7        7.03       11.36      3.64 o
  -9  10   7        2.23        4.11      3.16 o
  -8  10   7        0.05        4.57      4.91 o
  -7  10   7        0.29        4.63      3.25 o
  -6  10   7        0.22        0.99      2.72 o
  -5  10   7        4.52        4.45      2.91 o
  -4  10   7        5.16        3.96      4.29 o
  -3  10   7        1.30        6.41      2.94 o
  -2  10   7       19.64       20.51      3.72 o
  -1  10   7        1.89        0.92      2.79 o
   0  10   7        2.19        2.13      3.26 o
   1  10   7        0.01        1.66      3.03 o
   2  10   7        3.81        2.47      3.17 o
   3  10   7        1.73       -0.91      3.02 o
   4  10   7        8.04        7.74      4.62 o
   5  10   7        0.35        3.25      4.51 o
   6  10   7        0.25        4.57      6.46 o
  -9  11   7       12.27       19.79      5.37 o
  -8  11   7        0.53       -0.36      3.20 o
  -7  11   7       15.03       17.51      4.25 o
  -6  11   7        4.05        3.84      3.05 o
  -5  11   7        0.78        0.13      2.62 o
  -4  11   7        0.34        1.37      2.76 o
  -3  11   7       17.09       13.12      3.38 o
  -2  11   7        7.46       13.30      4.00 o
  -1  11   7        0.43        3.05      3.23 o
   0  11   7        0.40       -2.45      2.76 o
   1  11   7        0.32        2.09      3.13 o
   2  11   7        0.20       -2.99      2.99 o
   3  11   7        1.01       -1.49      3.14 o
   4  11   7        0.72        1.74      4.91 o
  -7  12   7        6.12       12.47      4.99 o
  -6  12   7        0.51       -0.78      3.69 o
  -5  12   7        1.36       -0.48      4.08 o
  -4  12   7        0.32       -1.83      2.80 o
  -3  12   7        3.57        4.34      3.03 o
  -2  12   7        0.06       -1.83      2.75 o
  -1  12   7        2.55        3.30      3.05 o
   0  12   7        0.76        4.55      3.38 o
   1  12   7        1.80        3.22      3.46 o
   2  12   7        0.37        3.23      3.35 o
 -13   0   8        2.36        3.25      3.30 o
 -12   0   8        5.66        7.77      5.19 o
 -11   0   8      105.84      107.48      7.27 o
 -10   0   8       29.40       44.19      4.95 o
  -9   0   8        4.98        8.13      3.26 o
  -8   0   8        0.11        2.92      2.77 o
  -7   0   8       21.92       35.64      5.75 o
  -6   0   8       34.11       34.09      5.65 o
  -5   0   8        0.08       -0.70      3.29 o
  -4   0   8       72.02       68.89      8.14 o
  -3   0   8       10.67        6.07      5.04 o
  -2   0   8        0.51        2.96      5.65 o
  -1   0   8        0.05       -4.04      5.25 o
   1   0   8        9.07       22.74      8.21 o
   2   0   8       35.15       29.46      9.01 o
   3   0   8      176.37      139.64     16.95 o
   4   0   8       98.34       84.35     13.86 o
   5   0   8       19.34       15.74      8.07 o
   6   0   8        0.01       -2.29      5.52 o
   7   0   8       15.54        5.25      6.05 o
   8   0   8        1.15        5.11      7.00 o
 -13   1   8       21.70       23.70      3.02 o
 -12   1   8        0.12       -0.51      2.05 o
 -11   1   8        2.12        2.30      2.49 o
 -10   1   8        3.39        2.81      2.42 o
  -9   1   8        2.07        2.03      2.31 o
  -8   1   8        0.08       -0.68      2.07 o
  -7   1   8        0.95        4.57      2.20 o
  -6   1   8        1.84        0.98      2.04 o
  -5   1   8        0.04       -1.73      1.73 o
  -4   1   8        0.59        6.10      3.27 o
  -3   1   8        8.65        3.39      3.36 o
  -2   1   8       18.27       12.53      3.86 o
  -1   1   8        0.01       -2.77      2.77 o
   0   1   8        0.73       -0.67      5.25 o
   1   1   8        0.62        7.94      6.19 o
   2   1   8        7.33        3.79      4.01 o
   3   1   8        6.10        7.37      4.55 o
   4   1   8        0.59       -3.57      3.57 o
   5   1   8        1.29        0.19      7.00 o
   6   1   8        4.65        4.13      4.33 o
   7   1   8        2.28       -3.61      3.61 o
   8   1   8        0.70        1.00      4.42 o
 -13   2   8        2.44        5.89      2.55 o
 -12   2   8       15.95       16.21      3.01 o
 -11   2   8       38.35       42.71      4.32 o
 -10   2   8       10.85        6.46      2.62 o
  -9   2   8        0.13       -0.47      2.25 o
  -8   2   8        3.07        2.19      2.59 o
  -7   2   8        2.81       -0.67      2.39 o
  -6   2   8        0.24       -3.56      3.67 o
  -5   2   8       16.68       17.76      3.11 o
  -4   2   8       61.94       46.57      4.17 o
  -3   2   8       40.95       42.59      4.08 o
  -2   2   8        7.22        7.85      3.51 o
  -1   2   8        0.34       -0.10      2.70 o
   0   2   8        0.17       -0.87      3.80 o
   1   2   8       28.42       19.64      8.48 o
   2   2   8        0.83        4.44      6.19 o
   3   2   8       59.86       52.20     10.63 o
   4   2   8       47.67       42.98      8.68 o
   5   2   8        0.42        1.97      3.94 o
   6   2   8        5.48        1.95      4.10 o
   7   2   8        4.45        1.87      5.99 o
   8   2   8        7.97        1.47      4.13 o
 -13   3   8        7.19        8.58      3.24 o
 -12   3   8       11.85       13.25      3.27 o
 -11   3   8       42.48       43.91      5.82 o
 -10   3   8      105.17      119.58      6.75 o
  -9   3   8       75.14       79.44      5.49 o
  -8   3   8       29.18       29.52      3.66 o
  -7   3   8       12.47       12.79      3.24 o
  -6   3   8        1.53       -1.24      2.13 o
  -5   3   8        0.49        1.74      2.38 o
  -4   3   8        0.06        1.36      2.44 o
  -3   3   8       23.97       29.40      4.02 o
  -2   3   8       54.33       53.18      4.19 o
  -1   3   8       11.84       11.49      3.51 o
   0   3   8        6.28        8.98      4.71 o
   1   3   8       22.59       14.35      4.97 o
   2   3   8        6.42       11.70      6.59 o
   3   3   8        0.01        3.23      6.19 o
   4   3   8        0.04        4.17      6.32 o
   5   3   8        1.21        4.57      5.78 o
   6   3   8        0.27        6.37      4.25 o
   7   3   8        1.88       -3.52      3.52 o
   8   3   8        1.68        4.19      4.60 o
 -13   4   8        1.82       -0.82      3.29 o
 -12   4   8       24.32       29.33      4.90 o
 -11   4   8       38.41       45.42      4.49 o
 -10   4   8       14.75       16.73      3.35 o
  -9   4   8        2.84        6.98      2.82 o
  -8   4   8        5.97        7.66      2.78 o
  -7   4   8        3.40        4.46      2.61 o
  -6   4   8        2.40       -0.73      2.44 o
  -5   4   8        2.14        3.75      2.50 o
  -4   4   8        0.46        0.75      2.49 o
  -3   4   8       35.88       38.88      4.40 o
  -2   4   8       31.51       47.10      5.03 o
  -1   4   8       76.13       77.58      5.07 o
   0   4   8       54.47       49.51      4.80 o
   1   4   8       20.87       12.94      4.82 o
   2   4   8       23.57       23.86      5.57 o
   3   4   8        4.92        4.98      5.92 o
   4   4   8       21.81       15.47      7.67 o
   5   4   8        1.01        2.69      6.32 o
   6   4   8        0.13        0.40      6.05 o
   7   4   8        4.43        7.13      7.13 o
 -12   5   8        0.78        4.07      3.38 o
 -11   5   8        0.96       -0.01      3.17 o
 -10   5   8       10.45       10.12      3.67 o
  -9   5   8       16.66       11.20      3.57 o
  -8   5   8        2.67        1.99      3.20 o
  -7   5   8        2.66        0.23      2.38 o
  -6   5   8        6.43        4.61      2.65 o
  -5   5   8       21.59       30.93      4.41 o
  -4   5   8        5.02        7.09      2.94 o
  -3   5   8       15.41       12.47      3.05 o
  -2   5   8      142.82      142.84      9.09 o
  -1   5   8       36.37       41.17      4.15 o
   0   5   8       12.99       17.13      3.86 o
   1   5   8       77.04       61.97      9.27 o
   2   5   8       77.90       77.12     13.66 o
   3   5   8        2.93        4.39      4.08 o
   4   5   8        4.83        8.21      6.73 o
   5   5   8        3.31        5.52      6.73 o
   6   5   8        4.14        3.63      5.78 o
   7   5   8        1.82        3.09      5.78 o
 -11   6   8        3.88        2.95      3.22 o
 -10   6   8        0.00        2.67      3.25 o
  -9   6   8        3.31        4.39      4.10 o
  -8   6   8       11.96        4.42      3.25 o
  -7   6   8        0.03       -1.69      3.08 o
  -6   6   8       15.59       11.21      5.95 o
  -5   6   8       11.12        4.19      3.44 o
  -4   6   8       22.18       33.43      4.41 o
  -3   6   8       20.04       22.12      3.39 o
  -2   6   8       13.33       12.70      3.68 o
  -1   6   8       56.99       56.38      4.63 o
   0   6   8        5.54        2.43      3.01 o
   1   6   8       67.70       69.98      5.79 o
   2   6   8       32.41       43.67     13.25 o
   3   6   8       12.75        8.82      4.79 o
   4   6   8        2.84        6.52      4.38 o
   5   6   8        2.26        6.86      6.73 o
   6   6   8        4.04        8.88      7.40 o
 -11   7   8        0.00        5.12      3.43 o
 -10   7   8        0.04        0.30      3.01 o
  -9   7   8        2.48        9.41      3.58 o
  -8   7   8        0.95       -0.17      3.81 o
  -7   7   8        0.17       -0.63      3.19 o
  -6   7   8       11.63        7.64      3.66 o
  -5   7   8       21.81       20.49      4.47 o
  -4   7   8       10.88        7.05      3.36 o
  -3   7   8        0.93       -1.20      2.79 o
  -2   7   8       50.86       43.29      4.88 o
  -1   7   8        0.55        1.25      2.92 o
   0   7   8        5.33        1.33      3.18 o
   1   7   8       79.64       68.56      5.80 o
   2   7   8       95.80       90.72      9.57 o
   3   7   8        8.90        8.91      5.00 o
   4   7   8        0.48        1.42      4.11 o
   5   7   8       10.71       23.27      9.55 o
 -10   8   8        0.09       -0.34      3.05 o
  -9   8   8        0.39       -2.87      2.87 o
  -8   8   8        7.51        7.67      3.67 o
  -7   8   8        1.86        6.75      3.69 o
  -6   8   8       18.46       15.44      4.45 o
  -5   8   8        5.32        1.22      2.91 o
  -4   8   8        2.05        0.94      2.92 o
  -3   8   8        0.03        0.61      3.07 o
  -2   8   8       10.51        9.24      3.24 o
  -1   8   8       12.81       14.42      3.52 o
   0   8   8       18.00       13.25      3.55 o
   1   8   8       56.98       45.18      5.03 o
   2   8   8       33.04       28.03      6.36 o
   3   8   8       23.09       24.52      5.81 o
   4   8   8        0.13       -0.22      3.98 o
  -8   9   8        0.77        1.06      3.29 o
  -7   9   8        9.50       10.28      3.96 o
  -6   9   8       35.71       46.55      5.66 o
  -5   9   8       31.55       29.08      4.44 o
  -4   9   8        9.94       12.92      3.55 o
  -3   9   8        7.02        4.93      3.09 o
  -2   9   8       11.06       11.43      3.40 o
  -1   9   8        0.00       -0.02      2.64 o
   0   9   8        0.04       -1.56      3.03 o
   1   9   8       11.10       17.37      4.33 o
   2   9   8        9.48       12.38      6.56 o
   3   9   8        0.02       -1.87      3.19 o
  -6  10   8        2.06        8.20      8.41 o
  -5  10   8        0.77       -1.79      2.84 o
  -4  10   8        2.01        1.28      2.81 o
  -3  10   8        2.12        3.04      2.98 o
  -2  10   8        1.74        5.95      2.99 o
  -1  10   8        0.93        3.23      3.13 o
   0  10   8        0.69       -0.37      2.85 o
   1  10   8        6.11       12.77      4.21 o
 -10   1   9       24.55       23.13      3.95 o
  -9   1   9        0.12        7.32      3.11 o
  -8   1   9        1.65        2.16      2.80 o
  -7   1   9        2.51        6.59      3.67 o
  -6   1   9        2.05       -0.05      3.26 o
  -5   1   9        1.15       -0.06      4.17 o
  -4   1   9       10.68       13.57      4.14 o
  -3   1   9       13.08       10.29      5.38 o
  -2   1   9        0.84       -1.26      4.28 o
  -1   1   9        0.18        4.39      4.51 o
   0   1   9        0.51        6.88      4.99 o
   1   1   9        1.65        0.81      5.78 o
   2   1   9        2.43        0.94      5.25 o
   3   1   9        1.33       -2.29      5.92 o
   4   1   9        0.93       -3.45      3.45 o
 -10   2   9        7.38        8.37      4.69 o
  -9   2   9        2.92        4.53      3.50 o
  -8   2   9        3.77       -1.93      3.31 o
  -7   2   9        0.51        2.49      3.17 o
  -6   2   9        0.83       -1.38      3.06 o
  -5   2   9        0.09        0.74      3.36 o
  -4   2   9        0.11       -3.09      3.16 o
  -3   2   9        0.42       -2.68      3.35 o
  -2   2   9        0.55        0.30      3.51 o
  -1   2   9        6.61        7.63      4.80 o
   0   2   9       22.66       19.66      5.11 o
   1   2   9        5.59       11.30      7.13 o
   2   2   9        0.04       -2.02      5.25 o
   3   2   9        0.13       -5.25      5.25 o
   4   2   9        1.68        9.42      7.13 o
 -10   3   9        3.34        3.27      4.46 o
  -9   3   9       12.61       22.84      6.13 o
  -8   3   9        7.43       10.00      3.69 o
  -7   3   9        0.03        0.68      3.15 o
  -6   3   9        0.13       -1.23      2.91 o
  -5   3   9        0.07       -3.01      3.01 o
  -4   3   9        5.53        3.78      3.77 o
  -3   3   9        1.05        4.09      3.43 o
  -2   3   9        5.49        8.97      4.16 o
  -1   3   9        1.04        1.73      3.09 o
   0   3   9        0.03       -1.61      3.57 o
   1   3   9        6.34        8.07      7.53 o
   2   3   9       15.81       19.37      8.61 o
   3   3   9        5.54        3.23      7.13 o
   4   3   9        1.38       -2.96      6.05 o
  -9   4   9        3.24       11.47      4.75 o
  -8   4   9        0.01        3.13      3.83 o
  -7   4   9        0.03        3.97      4.30 o
  -6   4   9        0.20        0.96      3.52 o
  -5   4   9        7.11        8.66      3.85 o
  -4   4   9        1.79       -1.24      3.42 o
  -3   4   9        0.94       -2.57      3.12 o
  -2   4   9        3.03       10.16      3.70 o
  -1   4   9        0.00        0.15      3.36 o
   0   4   9        7.59        6.30      3.71 o
   1   4   9        6.51        1.23      3.94 o
   2   4   9        0.00        5.38      6.86 o
   3   4   9        2.40        3.50      5.92 o
  -8   5   9       20.55       25.09      6.13 o
  -7   5   9        5.59       -0.43      4.64 o
  -6   5   9        0.06       -3.95      8.68 o
  -5   5   9        3.20        0.53      4.70 o
  -4   5   9        1.94        3.08      4.80 o
  -3   5   9        4.43        3.69      5.02 o
  -2   5   9       66.37       71.30      6.12 o
  -1   5   9       21.10       33.57      4.80 o
   0   5   9        6.82        4.37      3.44 o
   1   5   9        0.25        2.38      3.90 o
   2   5   9        1.71        2.69      6.73 o
  -7   6   9        2.21       11.16      4.94 o
  -6   6   9        2.45        5.45      4.87 o
  -5   6   9        0.69       -1.21      4.19 o
  -4   6   9        1.84       -1.28      4.25 o
  -3   6   9        4.16        6.60      4.12 o
  -2   6   9        6.11        8.19      4.29 o
  -1   6   9       26.21       20.05      5.16 o
   0   6   9        0.01        2.01      5.74 o
   1   6   9        1.10       -1.93      3.75 o
  -5   7   9        2.08       -2.91      4.54 o
  -4   7   9        3.08        4.34      4.53 o
  -3   7   9        0.02        2.38      3.74 o
  -2   7   9        3.96        9.39      8.89 o
  -1   7   9        0.01        0.52      3.83 o
 
